# Supplementary material for: Evaluating metagenomics and targeted approaches for diagnosis and surveillance of viruses
Source: Genome Med. 2024 Sep 9;16:111. doi: 10.1186/s13073-024-01380-x (PMC11382446; doi:10.1186/s13073-024-01380-x)
Supplement: Supplementary file 3 — Additional file 3: Table S1: Viral mock community quantification. [file 13073_2024_1380_MOESM3_ESM.xlsx]

## Sheet: Sheet1
Virus​	Copies ATCC Stock (copies/ul)​	Copies per ml Highest viral load mock sample	Copies per ml (dilution 1)	Copies per ml (dilution 2)	Copies per ml (dilution 3)	Highest viral load mock mock sample and dilutions were prepared on a 40 ng/ul DNA, RNA or DNA + RNA Mix background
DNA from human herpes virus 5 HCMV, AD-169​	16500​	66000​	6600​	660​	66​
DNA from human mastadenovirus, F​	17900​	71600​	7160​	716​	72 (71.6)​
RNA from Influenza B, B/Florida/4/2006​	12000​	48000​	4800​	480​	48​
RNA from human respiratory syncytial virus, A2​	17400​	69600​	6960​	696​	70 (69.7)​
RNA from Zika virus, MR766​	15600​	62400​	6240​	624​	62 (62.4)​
RNA from reovirus, serotype 3, Dearing​	14800​	59200​	5920​	592​	59 (59.2)​
	Mean copies per ml	6.28 x 10^4	6.28 x 10^3	6.28 x 10^2	6.28 x 10^1
​	Range of copies per ml	4.8-7.6 x 10^4​	4.8-7.6 x 10^3​	4.8-7.6 x 10^2​	4.8-7.6 x 10​
	Shorthand used in figures	6 x 10^4	6 x 10^3	6 x 10^2	6 x 10^1
		60000	6000	600	60
Copies per ml were calculated by extrapolation the number of copies in a 10ul aliquot to 1 ml of starting sample. Assuming a theoretical nucleic acid purification volume of 40ul, total number of copies per extraction was calculated by mutiplying the copies present in an aliiquot times 4 (10 ul x 4=40 ul). Then an sample volume used for extraction of 250 ul was considered. To caclulate the number …
