# Supplementary material for: Evaluating metagenomics and targeted approaches for diagnosis and surveillance of viruses
Source: Genome Med. 2024 Sep 9;16:111. doi: 10.1186/s13073-024-01380-x (PMC11382446; doi:10.1186/s13073-024-01380-x)
Supplement: Supplementary file 5 — Additional file 5: Table S3: Internal controls. [file 13073_2024_1380_MOESM5_ESM.xlsx]

## Sheet: Subsampled and human filtered
Platform	DNA or RNA	Genome copies per ml	Repeat	Internal control	Reads	Bases
Untargeted Illumina	DNA	60000	A	Lambda phage	39	4200
			B	Lambda phage	17	1874
		6000	A	Lambda phage	20	2024
			B	Lambda phage	14	1472
		600	A	Lambda phage	26	2852
			B	Lambda phage	34	3900
		60	A	Lambda phage	5	688
			B	Lambda phage	10	1008
		0	A	Lambda phage	50	5642
			B	Lambda phage	14	1564
	RNA	60000	A	MS2 phage	708	94138
			B	MS2 phage	482	63200
		6000	A	MS2 phage	1329	168993
			B	MS2 phage	1200	155046
		600	A	MS2 phage	1363	173351
			B	MS2 phage	1306	168739
		60	A	MS2 phage	1223	152234
			B	MS2 phage	1026	132016
		0	A	MS2 phage	1367	187376
			B	MS2 phage	823	114729
Untargeted ONT	DNA	60000	A	Lambda phage	8	29375
			B	Lambda phage	0	0
		6000	A	Lambda phage	1	2809
			B	Lambda phage	2	4525
		600	A	Lambda phage	0	0
			B	Lambda phage	0	0
		60	A	Lambda phage	0	0
			B	Lambda phage	0	0
		0	A	Lambda phage	14	33320
			B	Lambda phage	0	0
	RNA	60000	A	MS2 phage	36	80435
			B	MS2 phage	54	126467
		6000	A	MS2 phage	84	148204
			B	MS2 phage	41	84196
		600	A	MS2 phage	32	63828
			B	MS2 phage	37	86663
		60	A	MS2 phage	17	37918
			B	MS2 phage	39	85533
		0	A	MS2 phage	35	81311
Twist CVRP	Combined	60000	A	Lambda phage	4	496
				MS2 phage	4	532
			B	Lambda phage	4	480
				MS2 phage	0	0
		6000	A	Lambda phage	10	1392
				MS2 phage	4	592
			B	Lambda phage	34	5016
				MS2 phage	0	0
		600	A	Lambda phage	13	1816
				MS2 phage	0	0
			B	Lambda phage	17	2438
				MS2 phage	0	0
			C	Lambda phage	21	2988
				MS2 phage	6	900
			D	Lambda phage	26	3758
				MS2 phage	2	300
		60	A	Lambda phage	20	2782
				MS2 phage	4	600
			B	Lambda phage	9	1286
				MS2 phage	0	0
			C	Lambda phage	9	1342
				MS2 phage	0	0
			D	Lambda phage	17	2508
				MS2 phage	0	0
		0	A	Lambda phage	6	806
				MS2 phage	0	0
			B	Lambda phage	6	876
				MS2 phage	2	256
			C	Lambda phage	14	2070
				MS2 phage	2	300
			D	Lambda phage	10	1458
				MS2 phage	2	300

## Sheet: Raw data
Platform	DNA or RNA	Genome copies per ml	Repeat	Internal control	Reads	Bases
Untargeted ONT	DNA	60000	A	Lambda phage	14	53052
				Human beta globin	0	0
			B	Lambda phage	0	0
				Human beta globin	10	30940
		6000	A	Lambda phage	1	2925
				Human beta globin	5	13614
			B	Lambda phage	2	4733
				Human beta globin	6	13099
		600	A	Lambda phage	0	0
				Human beta globin	12	32689
			B	Lambda phage	0	0
				Human beta globin	9	18842
		60	A	Lambda phage	0	0
				Human beta globin	10	20822
			B	Lambda phage	0	0
				Human beta globin	14	40116
		0	A	Lambda phage	18	43813
				Human beta globin	3	5646
			B	Lambda phage	0	0
				Human beta globin	20	71541
