# Supplementary material for: Evaluating metagenomics and targeted approaches for diagnosis and surveillance of viruses
Source: Genome Med. 2024 Sep 9;16:111. doi: 10.1186/s13073-024-01380-x (PMC11382446; doi:10.1186/s13073-024-01380-x)
Supplement: Supplementary file 6 — Additional file 6: Table S4: Raw results. [file 13073_2024_1380_MOESM6_ESM.csv]

platform	dnarna	repeat.	gcperml	tool	name	taxid	reads
Untargeted Illumina	DNA	A	60000	Bowtie2 (deduplicated)	Human mastadenovirus F	130309	526
Untargeted Illumina	DNA	A	60000	Bowtie2 (deduplicated)	Lambda phage	2681611	39
Untargeted Illumina	DNA	A	60000	Bowtie2 (deduplicated)	Reovirus 3	351073	3
Untargeted Illumina	DNA	A	60000	Bowtie2 (deduplicated)	Human herpesvirus 5	3050295	2870
Untargeted Illumina	DNA	A	60000	Bowtie2 (deduplicated)	Influenza B virus	2955465	2
Untargeted Illumina	DNA	A	60000	Bowtie2 (no deduplication)	Human mastadenovirus F	130309	580
Untargeted Illumina	DNA	A	60000	Bowtie2 (no deduplication)	Reovirus 3	351073	5
Untargeted Illumina	DNA	A	60000	Bowtie2 (no deduplication)	Lambda phage	2681611	41
Untargeted Illumina	DNA	A	60000	Bowtie2 (no deduplication)	Influenza B virus	2955465	4
Untargeted Illumina	DNA	A	60000	Bowtie2 (no deduplication)	Human herpesvirus 5	3050295	3264
Untargeted Illumina	DNA	A	60000	Kraken2	Acytostelium subglobosum LB1	1410327	97
Untargeted Illumina	DNA	A	60000	Kraken2	Rhizophagus irregularis DAOM 181602=DAOM 197198	747089	96
Untargeted Illumina	DNA	A	60000	Kraken2	Trypanosoma cruzi	5693	93
Untargeted Illumina	DNA	A	60000	Kraken2	Hirsutella rhossiliensis	111463	9
Untargeted Illumina	DNA	A	60000	Kraken2	Colletotrichum lupini	145971	9
Untargeted Illumina	DNA	A	60000	Kraken2	Daldinia childiae	326645	9
Untargeted Illumina	DNA	A	60000	Kraken2	Botrytis	33196	9
Untargeted Illumina	DNA	A	60000	Kraken2	Morchella sextelata	1174677	9
Untargeted Illumina	DNA	A	60000	Kraken2	Naumovozyma castellii CBS 4309	1064592	9
Untargeted Illumina	DNA	A	60000	Kraken2	Candida tropicalis MYA-3404	294747	9
Untargeted Illumina	DNA	A	60000	Kraken2	Plasmodium (Laverania)	418107	9
Untargeted Illumina	DNA	A	60000	Kraken2	Neospora caninum Liverpool	572307	9
Untargeted Illumina	DNA	A	60000	Kraken2	Dictyostelium discoideum AX4	352472	9
Untargeted Illumina	DNA	A	60000	Kraken2	Acinetobacter towneri	202956	9
Untargeted Illumina	DNA	A	60000	Kraken2	Aeromonas	642	9
Untargeted Illumina	DNA	A	60000	Kraken2	Comamonas aquatica	225991	9
Untargeted Illumina	DNA	A	60000	Kraken2	Burkholderia contaminans	488447	9
Untargeted Illumina	DNA	A	60000	Kraken2	Clostridium sp. 'deep sea'	2779445	9
Untargeted Illumina	DNA	A	60000	Kraken2	Staphylococcus haemolyticus	1283	9
Untargeted Illumina	DNA	A	60000	Kraken2	Acinetobacter	469	84
Untargeted Illumina	DNA	A	60000	Kraken2	Plenodomus lingam JN3	985895	8
Untargeted Illumina	DNA	A	60000	Kraken2	Fulvia fulva	5499	8
Untargeted Illumina	DNA	A	60000	Kraken2	Hypoxylon fragiforme	63214	8
Untargeted Illumina	DNA	A	60000	Kraken2	Thermothelomyces thermophilus ATCC 42464	573729	8
Untargeted Illumina	DNA	A	60000	Kraken2	Sordaria macrospora k-hell	771870	8
Untargeted Illumina	DNA	A	60000	Kraken2	Aspergillus subgen. Circumdati	2720871	8
Untargeted Illumina	DNA	A	60000	Kraken2	Aspergillus clavatus NRRL 1	344612	8
Untargeted Illumina	DNA	A	60000	Kraken2	Aspergillus luchuensis	1069201	8
Untargeted Illumina	DNA	A	60000	Kraken2	Aspergillus campestris IBT 28561	1392248	8
Untargeted Illumina	DNA	A	60000	Kraken2	Rasamsonia emersonii CBS 393.64	1408163	8
Untargeted Illumina	DNA	A	60000	Kraken2	Plasmodium vivax	5855	8
Untargeted Illumina	DNA	A	60000	Kraken2	Plasmodium gaboni	647221	8
Untargeted Illumina	DNA	A	60000	Kraken2	Entamoeba histolytica HM-1:IMSS	294381	8
Untargeted Illumina	DNA	A	60000	Kraken2	Stutzerimonas balearica	74829	8
Untargeted Illumina	DNA	A	60000	Kraken2	Halomonas sp. NyZ770	2883106	8
Untargeted Illumina	DNA	A	60000	Kraken2	Legionella sp. PC997	2755562	8
Untargeted Illumina	DNA	A	60000	Kraken2	Acidovorax sp. T1	1858609	8
Untargeted Illumina	DNA	A	60000	Kraken2	Methylibium sp. Pch-M	2082386	8
Untargeted Illumina	DNA	A	60000	Kraken2	Bacillota	1239	8
Untargeted Illumina	DNA	A	60000	Kraken2	Clostridium tagluense	360422	8
Untargeted Illumina	DNA	A	60000	Kraken2	Bacillus	1386	8
Untargeted Illumina	DNA	A	60000	Kraken2	Tetrahymena thermophila SB210	312017	73
Untargeted Illumina	DNA	A	60000	Kraken2	Botrytis byssoidea	139641	70
Untargeted Illumina	DNA	A	60000	Kraken2	saccharomyceta	716545	7
Untargeted Illumina	DNA	A	60000	Kraken2	Pezizomycotina	147538	7
Untargeted Illumina	DNA	A	60000	Kraken2	Sordariomycetes	147550	7
Untargeted Illumina	DNA	A	60000	Kraken2	Ustilaginoidea virens	1159556	7
Untargeted Illumina	DNA	A	60000	Kraken2	Trichoderma breve	2034170	7
Untargeted Illumina	DNA	A	60000	Kraken2	Durotheca rogersii	419775	7
Untargeted Illumina	DNA	A	60000	Kraken2	Thermothielavioides terrestris NRRL 8126	578455	7
Untargeted Illumina	DNA	A	60000	Kraken2	Diaporthe citri	83186	7
Untargeted Illumina	DNA	A	60000	Kraken2	Pyricularia pennisetigena	1578925	7
Untargeted Illumina	DNA	A	60000	Kraken2	Glarea lozoyensis ATCC 20868	1116229	7
Untargeted Illumina	DNA	A	60000	Kraken2	Aspergillus steynii IBT 23096	1392250	7
Untargeted Illumina	DNA	A	60000	Kraken2	Blastomyces	229219	7
Untargeted Illumina	DNA	A	60000	Kraken2	Naumovozyma dairenensis CBS 421	1071378	7
Untargeted Illumina	DNA	A	60000	Kraken2	Kazachstania barnettii	61262	7
Untargeted Illumina	DNA	A	60000	Kraken2	Lodderomyces elongisporus NRRL YB-4239	379508	7
Untargeted Illumina	DNA	A	60000	Kraken2	Mycena indigotica	2126181	7
Untargeted Illumina	DNA	A	60000	Kraken2	Suillus paluster	48578	7
Untargeted Illumina	DNA	A	60000	Kraken2	Rhodofomes roseus	34475	7
Untargeted Illumina	DNA	A	60000	Kraken2	Eimeria maxima	5804	7
Untargeted Illumina	DNA	A	60000	Kraken2	Eimeria mitis	44415	7
Untargeted Illumina	DNA	A	60000	Kraken2	Toxoplasma gondii ME49	508771	7
Untargeted Illumina	DNA	A	60000	Kraken2	Trypanosoma brucei brucei TREU927	185431	7
Untargeted Illumina	DNA	A	60000	Kraken2	Trypanosoma grayi	71804	7
Untargeted Illumina	DNA	A	60000	Kraken2	Trypanosoma rangeli	5698	7
Untargeted Illumina	DNA	A	60000	Kraken2	unclassified Pseudomonas	196821	7
Untargeted Illumina	DNA	A	60000	Kraken2	Pseudomonas sp. OE 28.3	2745519	7
Untargeted Illumina	DNA	A	60000	Kraken2	Candidatus Erwinia haradaeae	1922217	7
Untargeted Illumina	DNA	A	60000	Kraken2	Legionella pneumophila	446	7
Untargeted Illumina	DNA	A	60000	Kraken2	Ehrlichia chaffeensis	945	7
Untargeted Illumina	DNA	A	60000	Kraken2	Betaproteobacteria	28216	7
Untargeted Illumina	DNA	A	60000	Kraken2	Burkholderia	32008	7
Untargeted Illumina	DNA	A	60000	Kraken2	Clostridium pasteurianum	1501	7
Untargeted Illumina	DNA	A	60000	Kraken2	Bacillus cereus group	86661	7
Untargeted Illumina	DNA	A	60000	Kraken2	Bacillus cereus	1396	7
Untargeted Illumina	DNA	A	60000	Kraken2	Staphylococcus	1279	7
Untargeted Illumina	DNA	A	60000	Kraken2	Miniphocaeibacter halophilus	2931922	7
Untargeted Illumina	DNA	A	60000	Kraken2	Flavobacterium	237	7
Untargeted Illumina	DNA	A	60000	Kraken2	Flavobacterium aestivum	3003257	7
Untargeted Illumina	DNA	A	60000	Kraken2	Cloacibacterium normanense	237258	7
Untargeted Illumina	DNA	A	60000	Kraken2	Stutzerimonas stutzeri	316	624
Untargeted Illumina	DNA	A	60000	Kraken2	Ilyonectria robusta	1079257	6
Untargeted Illumina	DNA	A	60000	Kraken2	Metarhizium album ARSEF 1941	1081103	6
Untargeted Illumina	DNA	A	60000	Kraken2	Metarhizium robertsii ARSEF 23	655844	6
Untargeted Illumina	DNA	A	60000	Kraken2	Pochonia chlamydosporia 170	1380566	6
Untargeted Illumina	DNA	A	60000	Kraken2	Colletotrichum higginsianum IMI 349063	759273	6
Untargeted Illumina	DNA	A	60000	Kraken2	Scedosporium apiospermum	563466	6
Untargeted Illumina	DNA	A	60000	Kraken2	Microsporum canis CBS 113480	554155	6
Untargeted Illumina	DNA	A	60000	Kraken2	Fonsecaea nubica	856822	6
Untargeted Illumina	DNA	A	60000	Kraken2	Tetrapisispora blattae CBS 6284	1071380	6
Untargeted Illumina	DNA	A	60000	Kraken2	Saccharomycodes ludwigii	36035	6
Untargeted Illumina	DNA	A	60000	Kraken2	Pneumocystis jirovecii RU7	1408657	6
Untargeted Illumina	DNA	A	60000	Kraken2	Pneumocystis murina B123	1069680	6
Untargeted Illumina	DNA	A	60000	Kraken2	Cantharellus anzutake	1750568	6
Untargeted Illumina	DNA	A	60000	Kraken2	Leishmania donovani species complex	38574	6
Untargeted Illumina	DNA	A	60000	Kraken2	Leishmania donovani	5661	6
Untargeted Illumina	DNA	A	60000	Kraken2	Stutzerimonas stutzeri DSM 4166	996285	6
Untargeted Illumina	DNA	A	60000	Kraken2	Acinetobacter sp. ACNIH2	1758189	6
Untargeted Illumina	DNA	A	60000	Kraken2	Acinetobacter baumannii	470	6
Untargeted Illumina	DNA	A	60000	Kraken2	Escherichia coli	562	6
Untargeted Illumina	DNA	A	60000	Kraken2	Providencia	586	6
Untargeted Illumina	DNA	A	60000	Kraken2	Stenotrophomonas	40323	6
Untargeted Illumina	DNA	A	60000	Kraken2	Paracoccus sanguinis	1545044	6
Untargeted Illumina	DNA	A	60000	Kraken2	Brevundimonas	41275	6
Untargeted Illumina	DNA	A	60000	Kraken2	Ralstonia pickettii	329	6
Untargeted Illumina	DNA	A	60000	Kraken2	Ralstonia wenshanensis	2842456	6
Untargeted Illumina	DNA	A	60000	Kraken2	Bacillus mycoides	1405	6
Untargeted Illumina	DNA	A	60000	Kraken2	Staphylococcus warneri	1292	6
Untargeted Illumina	DNA	A	60000	Kraken2	Paenibacillus	44249	6
Untargeted Illumina	DNA	A	60000	Kraken2	Lactobacillus kullabergensis	1218493	6
Untargeted Illumina	DNA	A	60000	Kraken2	Arthrobacter sp. KBS0702	2578107	6
Untargeted Illumina	DNA	A	60000	Kraken2	Cloacibacterium	501783	6
Untargeted Illumina	DNA	A	60000	Kraken2	Empedobacter stercoris	1628248	6
Untargeted Illumina	DNA	A	60000	Kraken2	Bacteroidaceae	815	6
Untargeted Illumina	DNA	A	60000	Kraken2	Prevotella melaninogenica	28132	6
Untargeted Illumina	DNA	A	60000	Kraken2	Fusobacterium ulcerans ATCC 49185	469617	6
Untargeted Illumina	DNA	A	60000	Kraken2	Acinetobacter tandoii	202954	58
Untargeted Illumina	DNA	A	60000	Kraken2	Chlamydia gallinacea	1457153	58
Untargeted Illumina	DNA	A	60000	Kraken2	Pteropus lylei-associated alphaherpesvirus	2597167	55
Untargeted Illumina	DNA	A	60000	Kraken2	Penicillium griseofulvum	5078	54
Untargeted Illumina	DNA	A	60000	Kraken2	Pseudomonadaceae	135621	54
Untargeted Illumina	DNA	A	60000	Kraken2	Botrytis cinerea B05.10	332648	52
Untargeted Illumina	DNA	A	60000	Kraken2	Bacteria	2	52
Untargeted Illumina	DNA	A	60000	Kraken2	Fusarium poae	36050	5
Untargeted Illumina	DNA	A	60000	Kraken2	Fusarium flagelliforme	2675880	5
Untargeted Illumina	DNA	A	60000	Kraken2	Fusarium redolens	48865	5
Untargeted Illumina	DNA	A	60000	Kraken2	Trichoderma virens Gv29-8	413071	5
Untargeted Illumina	DNA	A	60000	Kraken2	Colletotrichum truncatum	5467	5
Untargeted Illumina	DNA	A	60000	Kraken2	Xylariales	37989	5
Untargeted Illumina	DNA	A	60000	Kraken2	Chaetomium globosum CBS 148.51	306901	5
Untargeted Illumina	DNA	A	60000	Kraken2	Neurospora crassa OR74A	367110	5
Untargeted Illumina	DNA	A	60000	Kraken2	Diaporthe amygdali	1214568	5
Untargeted Illumina	DNA	A	60000	Kraken2	Aspergillus	5052	5
Untargeted Illumina	DNA	A	60000	Kraken2	Aspergillus melleus	138277	5
Untargeted Illumina	DNA	A	60000	Kraken2	Aspergillus novofumigatus IBT 16806	1392255	5
Untargeted Illumina	DNA	A	60000	Kraken2	Aspergillus mulundensis	1810919	5
Untargeted Illumina	DNA	A	60000	Kraken2	Aspergillus tubingensis	5068	5
Untargeted Illumina	DNA	A	60000	Kraken2	Nannizzia gypsea CBS 118893	535722	5
Untargeted Illumina	DNA	A	60000	Kraken2	Capronia coronata CBS 617.96	1182541	5
Untargeted Illumina	DNA	A	60000	Kraken2	Letharia lupina	560253	5
Untargeted Illumina	DNA	A	60000	Kraken2	Saccharomyces eubayanus	1080349	5
Untargeted Illumina	DNA	A	60000	Kraken2	Tetrapisispora phaffii CBS 4417	1071381	5
Untargeted Illumina	DNA	A	60000	Kraken2	Kluyveromyces marxianus DMKU3-1042	1003335	5
Untargeted Illumina	DNA	A	60000	Kraken2	Schizosaccharomyces pombe	4896	5
Untargeted Illumina	DNA	A	60000	Kraken2	Marasmius oreades	181124	5
Untargeted Illumina	DNA	A	60000	Kraken2	Gilbertella persicaria	101096	5
Untargeted Illumina	DNA	A	60000	Kraken2	Lobosporangium transversale	64571	5
Untargeted Illumina	DNA	A	60000	Kraken2	Polychytrium aggregatum	110093	5
Untargeted Illumina	DNA	A	60000	Kraken2	Plasmodium (Vinckeia)	418101	5
Untargeted Illumina	DNA	A	60000	Kraken2	Theileria annulata	5874	5
Untargeted Illumina	DNA	A	60000	Kraken2	Leishmania major strain Friedlin	347515	5
Untargeted Illumina	DNA	A	60000	Kraken2	Leishmania panamensis	5679	5
Untargeted Illumina	DNA	A	60000	Kraken2	Moraxella osloensis	34062	5
Untargeted Illumina	DNA	A	60000	Kraken2	Klebsiella	570	5
Untargeted Illumina	DNA	A	60000	Kraken2	Photobacterium sp. GJ3	2829502	5
Untargeted Illumina	DNA	A	60000	Kraken2	Francisella	262	5
Untargeted Illumina	DNA	A	60000	Kraken2	Francisella noatunensis subsp. noatunensis FSC774	1089434	5
Untargeted Illumina	DNA	A	60000	Kraken2	Methylobacterium	407	5
Untargeted Illumina	DNA	A	60000	Kraken2	Bradyrhizobium diazoefficiens	1355477	5
Untargeted Illumina	DNA	A	60000	Kraken2	Delftia acidovorans	80866	5
Untargeted Illumina	DNA	A	60000	Kraken2	Janthinobacterium	29580	5
Untargeted Illumina	DNA	A	60000	Kraken2	Alcaligenes	507	5
Untargeted Illumina	DNA	A	60000	Kraken2	Clostridium bornimense	1216932	5
Untargeted Illumina	DNA	A	60000	Kraken2	Alkalicella caledoniensis	2731377	5
Untargeted Illumina	DNA	A	60000	Kraken2	Bacillus thuringiensis	1428	5
Untargeted Illumina	DNA	A	60000	Kraken2	Priestia flexa	86664	5
Untargeted Illumina	DNA	A	60000	Kraken2	Paenibacillus odorifer	189426	5
Untargeted Illumina	DNA	A	60000	Kraken2	Streptococcus lactarius	684066	5
Untargeted Illumina	DNA	A	60000	Kraken2	Streptococcus pyogenes	1314	5
Untargeted Illumina	DNA	A	60000	Kraken2	Lactococcus raffinolactis	1366	5
Untargeted Illumina	DNA	A	60000	Kraken2	Enterococcus	1350	5
Untargeted Illumina	DNA	A	60000	Kraken2	Micrococcus luteus	1270	5
Untargeted Illumina	DNA	A	60000	Kraken2	Nocardia gipuzkoensis	2749991	5
Untargeted Illumina	DNA	A	60000	Kraken2	Polaribacter batillariae	2808900	5
Untargeted Illumina	DNA	A	60000	Kraken2	Chryseobacterium glaciei	1685010	5
Untargeted Illumina	DNA	A	60000	Kraken2	Bacteroides	816	5
Untargeted Illumina	DNA	A	60000	Kraken2	Aliarcobacter lanthieri	1355374	5
Untargeted Illumina	DNA	A	60000	Kraken2	Brachyspira hyodysenteriae	159	5
Untargeted Illumina	DNA	A	60000	Kraken2	Mucispirillum schaedleri ASF457	1379858	5
Untargeted Illumina	DNA	A	60000	Kraken2	Botrytis sinoallii	1463999	48
Untargeted Illumina	DNA	A	60000	Kraken2	Mucor mucedo	29922	45
Untargeted Illumina	DNA	A	60000	Kraken2	Pseudomonadota	1224	45
Untargeted Illumina	DNA	A	60000	Kraken2	Trichomonas vaginalis G3	412133	43
Untargeted Illumina	DNA	A	60000	Kraken2	Aspergillus eucalypticola CBS 122712	1448314	42
Untargeted Illumina	DNA	A	60000	Kraken2	Kickxella alabastrina	61397	41
Untargeted Illumina	DNA	A	60000	Kraken2	Truncatella angustata	152316	40
Untargeted Illumina	DNA	A	60000	Kraken2	Botrytis deweyae	2478750	40
Untargeted Illumina	DNA	A	60000	Kraken2	Stutzerimonas	2901164	40
Untargeted Illumina	DNA	A	60000	Kraken2	Fusarium tjaetaba	1567544	4
Untargeted Illumina	DNA	A	60000	Kraken2	Fusarium coffeatum	231269	4
Untargeted Illumina	DNA	A	60000	Kraken2	Purpureocillium takamizusanense	2060973	4
Untargeted Illumina	DNA	A	60000	Kraken2	Cordyceps fumosorosea ARSEF 2679	1081104	4
Untargeted Illumina	DNA	A	60000	Kraken2	Colletotrichum orchidophilum	1209926	4
Untargeted Illumina	DNA	A	60000	Kraken2	Colletotrichum karsti	1095194	4
Untargeted Illumina	DNA	A	60000	Kraken2	Colletotrichum graminicola M1.001	645133	4
Untargeted Illumina	DNA	A	60000	Kraken2	Diaporthe batatas	748121	4
Untargeted Illumina	DNA	A	60000	Kraken2	Pyricularia grisea	148305	4
Untargeted Illumina	DNA	A	60000	Kraken2	Venustampulla echinocandica	2656787	4
Untargeted Illumina	DNA	A	60000	Kraken2	Eurotiales	5042	4
Untargeted Illumina	DNA	A	60000	Kraken2	Aspergillus terreus NIH2624	341663	4
Untargeted Illumina	DNA	A	60000	Kraken2	Aspergillus viridinutans	75553	4
Untargeted Illumina	DNA	A	60000	Kraken2	Aspergillus pseudoviridinutans	1517512	4
Untargeted Illumina	DNA	A	60000	Kraken2	Aspergillus nomiae NRRL 13137	1509407	4
Untargeted Illumina	DNA	A	60000	Kraken2	Penicillium coprophilum	36646	4
Untargeted Illumina	DNA	A	60000	Kraken2	Penicillium solitum	60172	4
Untargeted Illumina	DNA	A	60000	Kraken2	Penicillium alfredii	1506179	4
Untargeted Illumina	DNA	A	60000	Kraken2	Talaromyces amestolkiae	1196081	4
Untargeted Illumina	DNA	A	60000	Kraken2	Cladophialophora psammophila CBS 110553	1182543	4
Untargeted Illumina	DNA	A	60000	Kraken2	Saccharomyces cerevisiae S288C	559292	4
Untargeted Illumina	DNA	A	60000	Kraken2	Candida orthopsilosis Co 90-125	1136231	4
Untargeted Illumina	DNA	A	60000	Kraken2	Candida oxycetoniae	497107	4
Untargeted Illumina	DNA	A	60000	Kraken2	Candida jiufengensis	497108	4
Untargeted Illumina	DNA	A	60000	Kraken2	Ustilago hordei	120017	4
Untargeted Illumina	DNA	A	60000	Kraken2	Fimicolochytrium jonesii	1396493	4
Untargeted Illumina	DNA	A	60000	Kraken2	Plasmodium falciparum 3D7	36329	4
Untargeted Illumina	DNA	A	60000	Kraken2	Plasmodium sp. gorilla clade G2	880535	4
Untargeted Illumina	DNA	A	60000	Kraken2	Eimeria tenella	5802	4
Untargeted Illumina	DNA	A	60000	Kraken2	Naegleria gruberi	5762	4
Untargeted Illumina	DNA	A	60000	Kraken2	Stutzerimonas stutzeri RCH2	644801	4
Untargeted Illumina	DNA	A	60000	Kraken2	Pseudomonas oleovorans	301	4
Untargeted Illumina	DNA	A	60000	Kraken2	Pseudomonas mendocina	300	4
Untargeted Illumina	DNA	A	60000	Kraken2	Pseudomonas azotoformans	47878	4
Untargeted Illumina	DNA	A	60000	Kraken2	Pseudomonas putida	303	4
Untargeted Illumina	DNA	A	60000	Kraken2	Pseudomonas alcaliphila JAB1	741155	4
Untargeted Illumina	DNA	A	60000	Kraken2	Moraxellaceae	468	4
Untargeted Illumina	DNA	A	60000	Kraken2	Acinetobacter sp. CS-2	2798861	4
Untargeted Illumina	DNA	A	60000	Kraken2	Acinetobacter ursingii	108980	4
Untargeted Illumina	DNA	A	60000	Kraken2	Enterobacterales	91347	4
Untargeted Illumina	DNA	A	60000	Kraken2	Klebsiella michiganensis	1134687	4
Untargeted Illumina	DNA	A	60000	Kraken2	Halomonas sp. M4R1S46	2982692	4
Untargeted Illumina	DNA	A	60000	Kraken2	Halomonas sp. MCCC 1A13316	2733487	4
Untargeted Illumina	DNA	A	60000	Kraken2	Halomonas sulfidivorans	2733488	4
Untargeted Illumina	DNA	A	60000	Kraken2	Vibrio natriegens	691	4
Untargeted Illumina	DNA	A	60000	Kraken2	Vibrio gigantis	296199	4
Untargeted Illumina	DNA	A	60000	Kraken2	Pseudoxanthomonas mexicana	128785	4
Untargeted Illumina	DNA	A	60000	Kraken2	Allofrancisella guangzhouensis	594679	4
Untargeted Illumina	DNA	A	60000	Kraken2	Aeromonas hydrophila	644	4
Untargeted Illumina	DNA	A	60000	Kraken2	Methylorubrum populi BJ001	441620	4
Untargeted Illumina	DNA	A	60000	Kraken2	Methylorubrum extorquens DM4	661410	4
Untargeted Illumina	DNA	A	60000	Kraken2	Methylorubrum sp. B1-46	2897334	4
Untargeted Illumina	DNA	A	60000	Kraken2	Methylobacterium sp. WL1	2603276	4
Untargeted Illumina	DNA	A	60000	Kraken2	Nitrobacteraceae	41294	4
Untargeted Illumina	DNA	A	60000	Kraken2	Bradyrhizobium japonicum	375	4
Untargeted Illumina	DNA	A	60000	Kraken2	Xanthobacteraceae	335928	4
Untargeted Illumina	DNA	A	60000	Kraken2	Hyphomicrobium sp. DMF-1	3019544	4
Untargeted Illumina	DNA	A	60000	Kraken2	Paracoccus sp. AK26	2589076	4
Untargeted Illumina	DNA	A	60000	Kraken2	Sphingobium	165695	4
Untargeted Illumina	DNA	A	60000	Kraken2	Caulobacter sp. FWC26	69665	4
Untargeted Illumina	DNA	A	60000	Kraken2	Hydrogenophaga sp. BPS33	2651974	4
Untargeted Illumina	DNA	A	60000	Kraken2	Delftia	80865	4
Untargeted Illumina	DNA	A	60000	Kraken2	Herbaspirillum huttiense	863372	4
Untargeted Illumina	DNA	A	60000	Kraken2	Bordetella	517	4
Untargeted Illumina	DNA	A	60000	Kraken2	Dechloromonas sp. TW-R-39-2	2654218	4
Untargeted Illumina	DNA	A	60000	Kraken2	Terrabacteria group	1783272	4
Untargeted Illumina	DNA	A	60000	Kraken2	Clostridium sp. JN-9	2507159	4
Untargeted Illumina	DNA	A	60000	Kraken2	Hathewaya histolytica	1498	4
Untargeted Illumina	DNA	A	60000	Kraken2	Paeniclostridium sordellii	1505	4
Untargeted Illumina	DNA	A	60000	Kraken2	Anaeromicropila herbilytica	2785025	4
Untargeted Illumina	DNA	A	60000	Kraken2	Acetivibrio clariflavus DSM 19732	720554	4
Untargeted Illumina	DNA	A	60000	Kraken2	Staphylococcus capitis	29388	4
Untargeted Illumina	DNA	A	60000	Kraken2	Staphylococcus aureus	1280	4
Untargeted Illumina	DNA	A	60000	Kraken2	Staphylococcus hominis	1290	4
Untargeted Illumina	DNA	A	60000	Kraken2	Staphylococcus lugdunensis	28035	4
Untargeted Illumina	DNA	A	60000	Kraken2	Paenibacillus antarcticus	253703	4
Untargeted Illumina	DNA	A	60000	Kraken2	Cutibacterium granulosum	33011	4
Untargeted Illumina	DNA	A	60000	Kraken2	Kocuria palustris	71999	4
Untargeted Illumina	DNA	A	60000	Kraken2	Microbacterium	33882	4
Untargeted Illumina	DNA	A	60000	Kraken2	Mycobacteriaceae	1762	4
Untargeted Illumina	DNA	A	60000	Kraken2	Mycobacteroides salmoniphilum	404941	4
Untargeted Illumina	DNA	A	60000	Kraken2	Rhodococcus	1827	4
Untargeted Illumina	DNA	A	60000	Kraken2	Corynebacterium casei LMG S-19264	1285583	4
Untargeted Illumina	DNA	A	60000	Kraken2	Corynebacterium tuberculostearicum	38304	4
Untargeted Illumina	DNA	A	60000	Kraken2	Flavobacterium sp. N1736	2986823	4
Untargeted Illumina	DNA	A	60000	Kraken2	Abyssalbus ytuae	2926907	4
Untargeted Illumina	DNA	A	60000	Kraken2	Mariniflexile sp. TRM1-10	2027857	4
Untargeted Illumina	DNA	A	60000	Kraken2	Elizabethkingia	308865	4
Untargeted Illumina	DNA	A	60000	Kraken2	Sphingobacterium spiritivorum	258	4
Untargeted Illumina	DNA	A	60000	Kraken2	Arcobacter ellisii	913109	4
Untargeted Illumina	DNA	A	60000	Kraken2	Fusobacterium	848	4
Untargeted Illumina	DNA	A	60000	Kraken2	Proteus phage Saba	2596672	4
Untargeted Illumina	DNA	A	60000	Kraken2	Enterococcus phage nattely	2719593	4
Untargeted Illumina	DNA	A	60000	Kraken2	Opisthokonta	33154	38386
Untargeted Illumina	DNA	A	60000	Kraken2	cellular organisms	131567	383
Untargeted Illumina	DNA	A	60000	Kraken2	root	1	38
Untargeted Illumina	DNA	A	60000	Kraken2	Leptomonas pyrrhocoris	157538	38
Untargeted Illumina	DNA	A	60000	Kraken2	Ascochyta rabiei	5454	37
Untargeted Illumina	DNA	A	60000	Kraken2	Leishmania mexicana MHOM/GT/2001/U1103	929439	37
Untargeted Illumina	DNA	A	60000	Kraken2	Fusarium subglutinans	42677	36
Untargeted Illumina	DNA	A	60000	Kraken2	Cokeromyces recurvatus	90255	36
Untargeted Illumina	DNA	A	60000	Kraken2	Exophiala aquamarina CBS 119918	1182545	34
Untargeted Illumina	DNA	A	60000	Kraken2	Saprochaete ingens	2606893	34
Untargeted Illumina	DNA	A	60000	Kraken2	Limnobacter sp. SAORIC-580	2732163	34
Untargeted Illumina	DNA	A	60000	Kraken2	Eukaryota	2759	327
Untargeted Illumina	DNA	A	60000	Kraken2	Trypanosoma brucei gambiense DAL972	679716	32
Untargeted Illumina	DNA	A	60000	Kraken2	Letharia columbiana	112416	31
Untargeted Illumina	DNA	A	60000	Kraken2	Halomonas	2745	31
Untargeted Illumina	DNA	A	60000	Kraken2	Paramecium tetraurelia	5888	30
Untargeted Illumina	DNA	A	60000	Kraken2	Alternaria sect. Alternaria	2499237	3
Untargeted Illumina	DNA	A	60000	Kraken2	Alternaria atra	119953	3
Untargeted Illumina	DNA	A	60000	Kraken2	Pyrenophora tritici-repentis Pt-1C-BFP	426418	3
Untargeted Illumina	DNA	A	60000	Kraken2	Diplodia corticola	236234	3
Untargeted Illumina	DNA	A	60000	Kraken2	Coniosporium apollinis CBS 100218	1168221	3
Untargeted Illumina	DNA	A	60000	Kraken2	Fusarium graminearum PH-1	229533	3
Untargeted Illumina	DNA	A	60000	Kraken2	Fusarium pseudograminearum CS3096	1028729	3
Untargeted Illumina	DNA	A	60000	Kraken2	Fusarium solani species complex	232080	3
Untargeted Illumina	DNA	A	60000	Kraken2	Fusarium falciforme	195108	3
Untargeted Illumina	DNA	A	60000	Kraken2	Fusarium oxysporum f. sp. lycopersici 4287	426428	3
Untargeted Illumina	DNA	A	60000	Kraken2	Fusarium musae	1042133	3
Untargeted Illumina	DNA	A	60000	Kraken2	Drechmeria coniospora	98403	3
Untargeted Illumina	DNA	A	60000	Kraken2	Trichoderma gamsii	398673	3
Untargeted Illumina	DNA	A	60000	Kraken2	Podospora anserina S mat+	515849	3
Untargeted Illumina	DNA	A	60000	Kraken2	Penicillium canariense	189055	3
Untargeted Illumina	DNA	A	60000	Kraken2	Talaromyces stipitatus ATCC 10500	441959	3
Untargeted Illumina	DNA	A	60000	Kraken2	Histoplasma mississippiense (nom. inval.)	2059318	3
Untargeted Illumina	DNA	A	60000	Kraken2	Trichophyton benhamiae CBS 112371	663331	3
Untargeted Illumina	DNA	A	60000	Kraken2	Coccidioides	5500	3
Untargeted Illumina	DNA	A	60000	Kraken2	Fonsecaea erecta	1367422	3
Untargeted Illumina	DNA	A	60000	Kraken2	Kazachstania africana CBS 2517	1071382	3
Untargeted Illumina	DNA	A	60000	Kraken2	Candida pseudojiufengensis	497109	3
Untargeted Illumina	DNA	A	60000	Kraken2	[Candida] subhashii	561895	3
Untargeted Illumina	DNA	A	60000	Kraken2	[Candida] auris	498019	3
Untargeted Illumina	DNA	A	60000	Kraken2	Clavispora lusitaniae ATCC 42720	306902	3
Untargeted Illumina	DNA	A	60000	Kraken2	Pichia kudriavzevii	4909	3
Untargeted Illumina	DNA	A	60000	Kraken2	Psilocybe cubensis	181762	3
Untargeted Illumina	DNA	A	60000	Kraken2	Laccaria bicolor S238N-H82	486041	3
Untargeted Illumina	DNA	A	60000	Kraken2	Apiotrichum porosum	105984	3
Untargeted Illumina	DNA	A	60000	Kraken2	Tilletiaria anomala UBC 951	1037660	3
Untargeted Illumina	DNA	A	60000	Kraken2	Plasmodium	5820	3
Untargeted Illumina	DNA	A	60000	Kraken2	Babesia ovata	189622	3
Untargeted Illumina	DNA	A	60000	Kraken2	Eimeria	5800	3
Untargeted Illumina	DNA	A	60000	Kraken2	Perkinsus marinus ATCC 50983	423536	3
Untargeted Illumina	DNA	A	60000	Kraken2	Naegleria fowleri	5763	3
Untargeted Illumina	DNA	A	60000	Kraken2	Pseudomonas chlororaphis	587753	3
Untargeted Illumina	DNA	A	60000	Kraken2	Acinetobacter sp. TAC-1	3027470	3
Untargeted Illumina	DNA	A	60000	Kraken2	Acinetobacter pittii	48296	3
Untargeted Illumina	DNA	A	60000	Kraken2	Acinetobacter indicus	756892	3
Untargeted Illumina	DNA	A	60000	Kraken2	Acinetobacter schindleri	108981	3
Untargeted Illumina	DNA	A	60000	Kraken2	Blochmannia endosymbiont of Camponotus (Colobopsis) obliquus	1505597	3
Untargeted Illumina	DNA	A	60000	Kraken2	Lelliottia steviae	2781390	3
Untargeted Illumina	DNA	A	60000	Kraken2	Candidatus Profftia sp. (ex Adelges kitamiensis)	2864218	3
Untargeted Illumina	DNA	A	60000	Kraken2	Yersinia ruckeri	29486	3
Untargeted Illumina	DNA	A	60000	Kraken2	Pectobacterium brasiliense	180957	3
Untargeted Illumina	DNA	A	60000	Kraken2	unclassified Halomonas	2609666	3
Untargeted Illumina	DNA	A	60000	Kraken2	Halomonas sp. LR3S48	2982694	3
Untargeted Illumina	DNA	A	60000	Kraken2	Vibrio	662	3
Untargeted Illumina	DNA	A	60000	Kraken2	Stenotrophomonas maltophilia	40324	3
Untargeted Illumina	DNA	A	60000	Kraken2	Xanthomonas campestris	339	3
Untargeted Illumina	DNA	A	60000	Kraken2	Haemophilus parainfluenzae	729	3
Untargeted Illumina	DNA	A	60000	Kraken2	Methylobacteriaceae	119045	3
Untargeted Illumina	DNA	A	60000	Kraken2	Methylorubrum extorquens	408	3
Untargeted Illumina	DNA	A	60000	Kraken2	Methylobacterium sp. C1	1479019	3
Untargeted Illumina	DNA	A	60000	Kraken2	Methylobacterium tardum	374432	3
Untargeted Illumina	DNA	A	60000	Kraken2	unclassified Bradyrhizobium	2631580	3
Untargeted Illumina	DNA	A	60000	Kraken2	Rhizobium	379	3
Untargeted Illumina	DNA	A	60000	Kraken2	Agrobacterium tumefaciens	358	3
Untargeted Illumina	DNA	A	60000	Kraken2	Martelella mediterranea DSM 17316	1122214	3
Untargeted Illumina	DNA	A	60000	Kraken2	Sphingomonadales	204457	3
Untargeted Illumina	DNA	A	60000	Kraken2	Sphingomonas sp. NBWT7	2596913	3
Untargeted Illumina	DNA	A	60000	Kraken2	Brevundimonas sp. M20	2591463	3
Untargeted Illumina	DNA	A	60000	Kraken2	Caulobacter segnis	88688	3
Untargeted Illumina	DNA	A	60000	Kraken2	Ehrlichia ruminantium	779	3
Untargeted Illumina	DNA	A	60000	Kraken2	Magnetospirillum gryphiswaldense	55518	3
Untargeted Illumina	DNA	A	60000	Kraken2	Hydrogenophaga	47420	3
Untargeted Illumina	DNA	A	60000	Kraken2	Hydrogenophaga sp. PBL-H3	434010	3
Untargeted Illumina	DNA	A	60000	Kraken2	Hydrogenophaga pseudoflava	47421	3
Untargeted Illumina	DNA	A	60000	Kraken2	Variovorax	34072	3
Untargeted Illumina	DNA	A	60000	Kraken2	unclassified Variovorax	663243	3
Untargeted Illumina	DNA	A	60000	Kraken2	Variovorax sp. WDL1	207745	3
Untargeted Illumina	DNA	A	60000	Kraken2	Variovorax sp. SRS16	282217	3
Untargeted Illumina	DNA	A	60000	Kraken2	Variovorax sp. PAMC 28711	1795631	3
Untargeted Illumina	DNA	A	60000	Kraken2	unclassified Polaromonas	2638319	3
Untargeted Illumina	DNA	A	60000	Kraken2	Ramlibacter tataouinensis	94132	3
Untargeted Illumina	DNA	A	60000	Kraken2	Kinneretia sp. DAIF2	2714952	3
Untargeted Illumina	DNA	A	60000	Kraken2	Cupriavidus oxalaticus	96344	3
Untargeted Illumina	DNA	A	60000	Kraken2	Cupriavidus cauae	2608999	3
Untargeted Illumina	DNA	A	60000	Kraken2	Aquincola tertiaricarbonis	391953	3
Untargeted Illumina	DNA	A	60000	Kraken2	Ferribacterium limneticum	76259	3
Untargeted Illumina	DNA	A	60000	Kraken2	Clostridium botulinum 202F	1415774	3
Untargeted Illumina	DNA	A	60000	Kraken2	Clostridium cadaveris	1529	3
Untargeted Illumina	DNA	A	60000	Kraken2	Clostridium saccharobutylicum	169679	3
Untargeted Illumina	DNA	A	60000	Kraken2	Clostridium chauvoei	46867	3
Untargeted Illumina	DNA	A	60000	Kraken2	Caloramator sp. mosi_1	3023090	3
Untargeted Illumina	DNA	A	60000	Kraken2	Caloramator sp. Dgby_cultured_2	3029174	3
Untargeted Illumina	DNA	A	60000	Kraken2	Tepidibacter sp. SWIR-1	3036126	3
Untargeted Illumina	DNA	A	60000	Kraken2	Blautia producta	33035	3
Untargeted Illumina	DNA	A	60000	Kraken2	Butyrivibrio hungatei	185008	3
Untargeted Illumina	DNA	A	60000	Kraken2	Bacillus dafuensis	1742359	3
Untargeted Illumina	DNA	A	60000	Kraken2	Niallia sp. RD1	2962858	3
Untargeted Illumina	DNA	A	60000	Kraken2	Oceanobacillus jeddahense	1462527	3
Untargeted Illumina	DNA	A	60000	Kraken2	Streptococcus	1301	3
Untargeted Illumina	DNA	A	60000	Kraken2	Streptococcus pseudopneumoniae IS7493	1054460	3
Untargeted Illumina	DNA	A	60000	Kraken2	Streptococcus salivarius	1304	3
Untargeted Illumina	DNA	A	60000	Kraken2	Streptococcus mitis	28037	3
Untargeted Illumina	DNA	A	60000	Kraken2	Lactobacillus iners	147802	3
Untargeted Illumina	DNA	A	60000	Kraken2	Lactobacillus crispatus	47770	3
Untargeted Illumina	DNA	A	60000	Kraken2	Ligilactobacillus salivarius	1624	3
Untargeted Illumina	DNA	A	60000	Kraken2	Leuconostoc pseudomesenteroides	33968	3
Untargeted Illumina	DNA	A	60000	Kraken2	Enterococcus faecalis	1351	3
Untargeted Illumina	DNA	A	60000	Kraken2	Jeotgalibaca porci	1868793	3
Untargeted Illumina	DNA	A	60000	Kraken2	Finegoldia magna	1260	3
Untargeted Illumina	DNA	A	60000	Kraken2	Thomasclavelia ramosa	1547	3
Untargeted Illumina	DNA	A	60000	Kraken2	Cutibacterium	1912216	3
Untargeted Illumina	DNA	A	60000	Kraken2	Kocuria rhizophila	72000	3
Untargeted Illumina	DNA	A	60000	Kraken2	Corynebacterium	1716	3
Untargeted Illumina	DNA	A	60000	Kraken2	Corynebacterium sp. SCR221107	3017361	3
Untargeted Illumina	DNA	A	60000	Kraken2	Micromonospora sp. B006	2201999	3
Untargeted Illumina	DNA	A	60000	Kraken2	Spiroplasma cantharicola	362837	3
Untargeted Illumina	DNA	A	60000	Kraken2	Spiroplasma chinense	216932	3
Untargeted Illumina	DNA	A	60000	Kraken2	Truepera radiovictrix DSM 17093	649638	3
Untargeted Illumina	DNA	A	60000	Kraken2	Flavobacteriaceae	49546	3
Untargeted Illumina	DNA	A	60000	Kraken2	Flavobacterium sp. N502540	2986838	3
Untargeted Illumina	DNA	A	60000	Kraken2	Flavobacterium sp. N2820	2986834	3
Untargeted Illumina	DNA	A	60000	Kraken2	Flavobacterium marginilacus	3003256	3
Untargeted Illumina	DNA	A	60000	Kraken2	Polaribacter sp. L3A8	2686361	3
Untargeted Illumina	DNA	A	60000	Kraken2	Myroides	76831	3
Untargeted Illumina	DNA	A	60000	Kraken2	Muricauda aquimarina	254955	3
Untargeted Illumina	DNA	A	60000	Kraken2	Blattabacterium cuenoti	1653831	3
Untargeted Illumina	DNA	A	60000	Kraken2	Bacteroides fragilis	817	3
Untargeted Illumina	DNA	A	60000	Kraken2	Segatella copri DSM 18205	537011	3
Untargeted Illumina	DNA	A	60000	Kraken2	Parabacteroides	375288	3
Untargeted Illumina	DNA	A	60000	Kraken2	Arcobacter venerupis	1054033	3
Untargeted Illumina	DNA	A	60000	Kraken2	Malaciobacter canalis	1912871	3
Untargeted Illumina	DNA	A	60000	Kraken2	Campylobacter concisus	199	3
Untargeted Illumina	DNA	A	60000	Kraken2	Thermocrinis ruber	75906	3
Untargeted Illumina	DNA	A	60000	Kraken2	Tupanvirus soda lake	2126985	3
Untargeted Illumina	DNA	A	60000	Kraken2	leotiomyceta	716546	295
Untargeted Illumina	DNA	A	60000	Kraken2	Fungi	4751	29
Untargeted Illumina	DNA	A	60000	Kraken2	Acinetobacter johnsonii	40214	29
Untargeted Illumina	DNA	A	60000	Kraken2	Human mastadenovirus F	130309	283
Untargeted Illumina	DNA	A	60000	Kraken2	Sclerotinia sclerotiorum 1980 UF-70	665079	27
Untargeted Illumina	DNA	A	60000	Kraken2	Paracoccus yeei	147645	27
Untargeted Illumina	DNA	A	60000	Kraken2	Cutibacterium acnes	1747	267
Untargeted Illumina	DNA	A	60000	Kraken2	Botrytis fragariae	1964551	26
Untargeted Illumina	DNA	A	60000	Kraken2	Talaromyces rugulosus	121627	26
Untargeted Illumina	DNA	A	60000	Kraken2	Gammaproteobacteria	1236	25
Untargeted Illumina	DNA	A	60000	Kraken2	Paraburkholderia fungorum	134537	25
Untargeted Illumina	DNA	A	60000	Kraken2	Flavobacterium arcticum	1784713	25
Untargeted Illumina	DNA	A	60000	Kraken2	Dikarya	451864	24
Untargeted Illumina	DNA	A	60000	Kraken2	Methylorubrum populi	223967	24
Untargeted Illumina	DNA	A	60000	Kraken2	Formosa sp. Hel3_A1_48	1336795	24
Untargeted Illumina	DNA	A	60000	Kraken2	Blastomyces gilchristii SLH14081	559298	22
Untargeted Illumina	DNA	A	60000	Kraken2	Tricharina praecox	43433	22
Untargeted Illumina	DNA	A	60000	Kraken2	Plasmodium berghei ANKA	5823	22
Untargeted Illumina	DNA	A	60000	Kraken2	Blastocystis hominis	12968	22
Untargeted Illumina	DNA	A	60000	Kraken2	Enterobacteriaceae	543	22
Untargeted Illumina	DNA	A	60000	Kraken2	Caldicellulosiruptor	44000	22
Untargeted Illumina	DNA	A	60000	Kraken2	Colletotrichum spaethianum	700344	21
Untargeted Illumina	DNA	A	60000	Kraken2	Alphaproteobacteria	28211	21
Untargeted Illumina	DNA	A	60000	Kraken2	Eimeria acervulina	5801	205
Untargeted Illumina	DNA	A	60000	Kraken2	Aspergillus heteromorphus CBS 117.55	1448321	20
Untargeted Illumina	DNA	A	60000	Kraken2	Plasmodium gonderi	77519	20
Untargeted Illumina	DNA	A	60000	Kraken2	Trypanosoma brucei	5691	20
Untargeted Illumina	DNA	A	60000	Kraken2	Comamonadaceae	80864	20
Untargeted Illumina	DNA	A	60000	Kraken2	Methylibium petroleiphilum PM1	420662	20
Untargeted Illumina	DNA	A	60000	Kraken2	Floricoccus penangensis	1859475	20
Untargeted Illumina	DNA	A	60000	Kraken2	Alternaria infectoria	45303	2
Untargeted Illumina	DNA	A	60000	Kraken2	Alternaria triticimaculans	297637	2
Untargeted Illumina	DNA	A	60000	Kraken2	Boeremia exigua	749465	2
Untargeted Illumina	DNA	A	60000	Kraken2	Cercospora kikuchii	84275	2
Untargeted Illumina	DNA	A	60000	Kraken2	Ramularia collo-cygni	112498	2
Untargeted Illumina	DNA	A	60000	Kraken2	Fusarium sambucinum species complex	569360	2
Untargeted Illumina	DNA	A	60000	Kraken2	Fusarium keratoplasticum	1328300	2
Untargeted Illumina	DNA	A	60000	Kraken2	Fusarium vanettenii 77-13-4	660122	2
Untargeted Illumina	DNA	A	60000	Kraken2	Fusarium oxysporum	5507	2
Untargeted Illumina	DNA	A	60000	Kraken2	Colletotrichum scovillei	1209932	2
Untargeted Illumina	DNA	A	60000	Kraken2	Colletotrichum siamense	690259	2
Untargeted Illumina	DNA	A	60000	Kraken2	Thyridium curvatum	1093900	2
Untargeted Illumina	DNA	A	60000	Kraken2	Aspergillus fischeri NRRL 181	331117	2
Untargeted Illumina	DNA	A	60000	Kraken2	Aspergillus chevalieri	182096	2
Untargeted Illumina	DNA	A	60000	Kraken2	Aspergillus bombycis	109264	2
Untargeted Illumina	DNA	A	60000	Kraken2	Penicillium roqueforti	5082	2
Untargeted Illumina	DNA	A	60000	Kraken2	Talaromyces marneffei	37727	2
Untargeted Illumina	DNA	A	60000	Kraken2	Blastomyces dermatitidis ER-3	559297	2
Untargeted Illumina	DNA	A	60000	Kraken2	Trichophyton rubrum CBS 118892	559305	2
Untargeted Illumina	DNA	A	60000	Kraken2	Arthroderma uncinatum	74035	2
Untargeted Illumina	DNA	A	60000	Kraken2	Coccidioides posadasii C735 delta SOWgp	222929	2
Untargeted Illumina	DNA	A	60000	Kraken2	Cladophialophora yegresii CBS 114405	1182544	2
Untargeted Illumina	DNA	A	60000	Kraken2	Letharia	112415	2
Untargeted Illumina	DNA	A	60000	Kraken2	Bacidia gigantensis	2732470	2
Untargeted Illumina	DNA	A	60000	Kraken2	Saccharomycetales	4892	2
Untargeted Illumina	DNA	A	60000	Kraken2	Saccharomyces mikatae IFO 1815	226126	2
Untargeted Illumina	DNA	A	60000	Kraken2	Kluyveromyces lactis	28985	2
Untargeted Illumina	DNA	A	60000	Kraken2	Eremothecium cymbalariae DBVPG#7215	931890	2
Untargeted Illumina	DNA	A	60000	Kraken2	Zygosaccharomyces rouxii	4956	2
Untargeted Illumina	DNA	A	60000	Kraken2	Candida albicans SC5314	237561	2
Untargeted Illumina	DNA	A	60000	Kraken2	Candida margitis	1775924	2
Untargeted Illumina	DNA	A	60000	Kraken2	Debaryomyces fabryi	58627	2
Untargeted Illumina	DNA	A	60000	Kraken2	Suillus bovinus	48563	2
Untargeted Illumina	DNA	A	60000	Kraken2	Suillus subalutaceus	48586	2
Untargeted Illumina	DNA	A	60000	Kraken2	Suillus clintonianus	1904413	2
Untargeted Illumina	DNA	A	60000	Kraken2	Suillus fuscotomentosus	1912939	2
Untargeted Illumina	DNA	A	60000	Kraken2	Pisolithus orientalis	936130	2
Untargeted Illumina	DNA	A	60000	Kraken2	Fibroporia radiculosa	599839	2
Untargeted Illumina	DNA	A	60000	Kraken2	Cryptococcus wingfieldii CBS 7118	1295528	2
Untargeted Illumina	DNA	A	60000	Kraken2	Cryptococcus gattii WM276	367775	2
Untargeted Illumina	DNA	A	60000	Kraken2	Kwoniella shandongensis	1734106	2
Untargeted Illumina	DNA	A	60000	Kraken2	Dioszegia hungarica	4972	2
Untargeted Illumina	DNA	A	60000	Kraken2	Kockovaella imperatae	4999	2
Untargeted Illumina	DNA	A	60000	Kraken2	Radiomyces spectabilis	64574	2
Untargeted Illumina	DNA	A	60000	Kraken2	Encephalitozoon cuniculi GB-M1	284813	2
Untargeted Illumina	DNA	A	60000	Kraken2	Apicomplexa	5794	2
Untargeted Illumina	DNA	A	60000	Kraken2	Cryptosporidium muris RN66	441375	2
Untargeted Illumina	DNA	A	60000	Kraken2	Cryptosporidium hominis TU502	353151	2
Untargeted Illumina	DNA	A	60000	Kraken2	Phytophthora infestans T30-4	403677	2
Untargeted Illumina	DNA	A	60000	Kraken2	Leishmania infantum JPCM5	435258	2
Untargeted Illumina	DNA	A	60000	Kraken2	Naegleria lovaniensis	51637	2
Untargeted Illumina	DNA	A	60000	Kraken2	Entamoeba dispar SAW760	370354	2
Untargeted Illumina	DNA	A	60000	Kraken2	Stutzerimonas kunmingensis	1211807	2
Untargeted Illumina	DNA	A	60000	Kraken2	Stutzerimonas frequens	2968969	2
Untargeted Illumina	DNA	A	60000	Kraken2	Pseudomonas sp. SD17-1	2976883	2
Untargeted Illumina	DNA	A	60000	Kraken2	Pseudomonas sp. UW4	1207075	2
Untargeted Illumina	DNA	A	60000	Kraken2	Pseudomonas aeruginosa group	136841	2
Untargeted Illumina	DNA	A	60000	Kraken2	Pseudomonas rhodesiae	76760	2
Untargeted Illumina	DNA	A	60000	Kraken2	Pseudomonas lundensis	86185	2
Untargeted Illumina	DNA	A	60000	Kraken2	Pseudomonas yamanorum	515393	2
Untargeted Illumina	DNA	A	60000	Kraken2	Candidatus Pseudomonas adelgestsugas	1302376	2
Untargeted Illumina	DNA	A	60000	Kraken2	Pseudomonas psychrophila	122355	2
Untargeted Illumina	DNA	A	60000	Kraken2	Denitrificimonas caeni	521720	2
Untargeted Illumina	DNA	A	60000	Kraken2	Marinobacter nauticus	2743	2
Untargeted Illumina	DNA	A	60000	Kraken2	Acinetobacter sp. TTH0-4	1646498	2
Untargeted Illumina	DNA	A	60000	Kraken2	Acinetobacter sp. NEB 394	2743575	2
Untargeted Illumina	DNA	A	60000	Kraken2	Acinetobacter sp. WCHA45	2004644	2
Untargeted Illumina	DNA	A	60000	Kraken2	Acinetobacter haemolyticus	29430	2
Untargeted Illumina	DNA	A	60000	Kraken2	Acinetobacter tibetensis	2943497	2
Untargeted Illumina	DNA	A	60000	Kraken2	Acinetobacter dispersus	70348	2
Untargeted Illumina	DNA	A	60000	Kraken2	Acinetobacter radioresistens	40216	2
Untargeted Illumina	DNA	A	60000	Kraken2	Blochmannia endosymbiont of Camponotus sp.	700220	2
Untargeted Illumina	DNA	A	60000	Kraken2	Blochmannia endosymbiont of Camponotus modoc	2945587	2
Untargeted Illumina	DNA	A	60000	Kraken2	Candidatus Blochmannia ocreatus	251538	2
Untargeted Illumina	DNA	A	60000	Kraken2	Candidatus Tachikawaea gelatinosa	1410383	2
Untargeted Illumina	DNA	A	60000	Kraken2	Klebsiella quasipneumoniae	1463165	2
Untargeted Illumina	DNA	A	60000	Kraken2	Enterobacter roggenkampii	1812935	2
Untargeted Illumina	DNA	A	60000	Kraken2	Salmonella enterica subsp. enterica serovar Senftenberg	28150	2
Untargeted Illumina	DNA	A	60000	Kraken2	Salmonella bongori	54736	2
Untargeted Illumina	DNA	A	60000	Kraken2	Cronobacter	413496	2
Untargeted Illumina	DNA	A	60000	Kraken2	Kluyvera intermedia	61648	2
Untargeted Illumina	DNA	A	60000	Kraken2	Candidatus Riesia pediculicola	401619	2
Untargeted Illumina	DNA	A	60000	Kraken2	Buchnera aphidicola (Therioaphis trifolii)	1241884	2
Untargeted Illumina	DNA	A	60000	Kraken2	Buchnera aphidicola str. Bp (Baizongia pistaciae)	224915	2
Untargeted Illumina	DNA	A	60000	Kraken2	Providencia rettgeri	587	2
Untargeted Illumina	DNA	A	60000	Kraken2	Yersinia	629	2
Untargeted Illumina	DNA	A	60000	Kraken2	Halomonadaceae	28256	2
Untargeted Illumina	DNA	A	60000	Kraken2	Halomonas sp. 1513	1883416	2
Untargeted Illumina	DNA	A	60000	Kraken2	Halomonas hydrothermalis	115561	2
Untargeted Illumina	DNA	A	60000	Kraken2	Candidatus Carsonella ruddii (Diaphorina cf. continua)	2661587	2
Untargeted Illumina	DNA	A	60000	Kraken2	Vibrio gazogenes	687	2
Untargeted Illumina	DNA	A	60000	Kraken2	Salinivibrio proteolyticus	334715	2
Untargeted Illumina	DNA	A	60000	Kraken2	Salinivibrio kushneri	1908198	2
Untargeted Illumina	DNA	A	60000	Kraken2	Luteimonas sp. YGD11-2	2508168	2
Untargeted Illumina	DNA	A	60000	Kraken2	Xylella fastidiosa	2371	2
Untargeted Illumina	DNA	A	60000	Kraken2	Shewanella psychropiezotolerans	2593655	2
Untargeted Illumina	DNA	A	60000	Kraken2	unclassified Pseudoalteromonas	194690	2
Untargeted Illumina	DNA	A	60000	Kraken2	Colwellia sp. Arc7-D	2161872	2
Untargeted Illumina	DNA	A	60000	Kraken2	Legionella longbeachae	450	2
Untargeted Illumina	DNA	A	60000	Kraken2	Legionella israelensis	454	2
Untargeted Illumina	DNA	A	60000	Kraken2	Legionella fallonii LLAP-10	1212491	2
Untargeted Illumina	DNA	A	60000	Kraken2	Aquicella siphonis	254247	2
Untargeted Illumina	DNA	A	60000	Kraken2	Francisella tularensis	263	2
Untargeted Illumina	DNA	A	60000	Kraken2	Aeromonas veronii	654	2
Untargeted Illumina	DNA	A	60000	Kraken2	Haemophilus	724	2
Untargeted Illumina	DNA	A	60000	Kraken2	Mannheimia haemolytica	75985	2
Untargeted Illumina	DNA	A	60000	Kraken2	Mannheimia sp. USDA-ARS-USMARC-1261	1432056	2
Untargeted Illumina	DNA	A	60000	Kraken2	Methylococcus capsulatus	414	2
Untargeted Illumina	DNA	A	60000	Kraken2	Agarilytica rhodophyticola	1737490	2
Untargeted Illumina	DNA	A	60000	Kraken2	Methylorubrum extorquens AM1	272630	2
Untargeted Illumina	DNA	A	60000	Kraken2	Methylobacterium radiotolerans	31998	2
Untargeted Illumina	DNA	A	60000	Kraken2	Methylobacterium mesophilicum SR1.6/6	908290	2
Untargeted Illumina	DNA	A	60000	Kraken2	Methylobacterium nodulans ORS 2060	460265	2
Untargeted Illumina	DNA	A	60000	Kraken2	Methylobacterium indicum	1775910	2
Untargeted Illumina	DNA	A	60000	Kraken2	Bradyrhizobium sp. 170	2782641	2
Untargeted Illumina	DNA	A	60000	Kraken2	Bradyrhizobium sediminis	2840469	2
Untargeted Illumina	DNA	A	60000	Kraken2	Bradyrhizobium pachyrhizi	280333	2
Untargeted Illumina	DNA	A	60000	Kraken2	Agrobacterium	357	2
Untargeted Illumina	DNA	A	60000	Kraken2	Shinella	323620	2
Untargeted Illumina	DNA	A	60000	Kraken2	Ancylobacter polymorphus	223390	2
Untargeted Illumina	DNA	A	60000	Kraken2	Xanthobacter dioxanivorans	2528964	2
Untargeted Illumina	DNA	A	60000	Kraken2	Hyphomicrobium nitrativorans NL23	1029756	2
Untargeted Illumina	DNA	A	60000	Kraken2	Rhodoplanes sp. Z2-YC6860	674703	2
Untargeted Illumina	DNA	A	60000	Kraken2	Mesorhizobium	68287	2
Untargeted Illumina	DNA	A	60000	Kraken2	Bosea sp. PAMC 26642	1792307	2
Untargeted Illumina	DNA	A	60000	Kraken2	Methylocella silvestris BL2	395965	2
Untargeted Illumina	DNA	A	60000	Kraken2	Paracoccaceae	31989	2
Untargeted Illumina	DNA	A	60000	Kraken2	Paracoccus sp. MC1862	2760307	2
Untargeted Illumina	DNA	A	60000	Kraken2	Leisingera methylohalidivorans DSM 14336	999552	2
Untargeted Illumina	DNA	A	60000	Kraken2	Leisingera thetidis	2930199	2
Untargeted Illumina	DNA	A	60000	Kraken2	Sulfitobacter sp. THAF37	2587855	2
Untargeted Illumina	DNA	A	60000	Kraken2	Sphingomonas melonis	152682	2
Untargeted Illumina	DNA	A	60000	Kraken2	Sphingomonas melonis TY	621456	2
Untargeted Illumina	DNA	A	60000	Kraken2	Sphingomonas qomolangmaensis	2918765	2
Untargeted Illumina	DNA	A	60000	Kraken2	Sphingosinithalassobacter tenebrarum	2711215	2
Untargeted Illumina	DNA	A	60000	Kraken2	Novosphingobium sp. KA1	164608	2
Untargeted Illumina	DNA	A	60000	Kraken2	Erythrobacteraceae	335929	2
Untargeted Illumina	DNA	A	60000	Kraken2	Erythrobacter litoralis	39960	2
Untargeted Illumina	DNA	A	60000	Kraken2	Sphingosinicella sp. BN140058	1892855	2
Untargeted Illumina	DNA	A	60000	Kraken2	Brevundimonas vesicularis	41276	2
Untargeted Illumina	DNA	A	60000	Kraken2	Brevundimonas pondensis	2774189	2
Untargeted Illumina	DNA	A	60000	Kraken2	Caulobacter mirabilis	69666	2
Untargeted Illumina	DNA	A	60000	Kraken2	Ehrlichia canis	944	2
Untargeted Illumina	DNA	A	60000	Kraken2	unclassified Wolbachia	2640676	2
Untargeted Illumina	DNA	A	60000	Kraken2	Rickettsia asiatica	238800	2
Untargeted Illumina	DNA	A	60000	Kraken2	Roseomonas sp. OT10	2897332	2
Untargeted Illumina	DNA	A	60000	Kraken2	Pseudoroseomonas cervicalis	204525	2
Untargeted Illumina	DNA	A	60000	Kraken2	Tistrella mobilis KA081020-065	1110502	2
Untargeted Illumina	DNA	A	60000	Kraken2	Acidovorax sp. NCPPB 2350	2940487	2
Untargeted Illumina	DNA	A	60000	Kraken2	Acidovorax carolinensis	553814	2
Untargeted Illumina	DNA	A	60000	Kraken2	Hydrogenophaga sp. PBC	795665	2
Untargeted Illumina	DNA	A	60000	Kraken2	Hydrogenophaga sp. SL48	2806347	2
Untargeted Illumina	DNA	A	60000	Kraken2	Hydrogenophaga crassostreae	1763535	2
Untargeted Illumina	DNA	A	60000	Kraken2	Variovorax paradoxus	34073	2
Untargeted Illumina	DNA	A	60000	Kraken2	Comamonas testosteroni	285	2
Untargeted Illumina	DNA	A	60000	Kraken2	Comamonas terrigena NBRC 13299	1219032	2
Untargeted Illumina	DNA	A	60000	Kraken2	Comamonas antarctica	2743470	2
Untargeted Illumina	DNA	A	60000	Kraken2	Rhodoferax sp. BAB1	2741720	2
Untargeted Illumina	DNA	A	60000	Kraken2	Polaromonas sp. JS666	296591	2
Untargeted Illumina	DNA	A	60000	Kraken2	Diaphorobacter sp. MNS-0	2866628	2
Untargeted Illumina	DNA	A	60000	Kraken2	Melaminivora jejuensis	1267217	2
Untargeted Illumina	DNA	A	60000	Kraken2	Paraburkholderia	1822464	2
Untargeted Illumina	DNA	A	60000	Kraken2	Burkholderia cepacia complex	87882	2
Untargeted Illumina	DNA	A	60000	Kraken2	Burkholderia pyrrocinia	60550	2
Untargeted Illumina	DNA	A	60000	Kraken2	Cupriavidus basilensis	68895	2
Untargeted Illumina	DNA	A	60000	Kraken2	Cupriavidus necator	106590	2
Untargeted Illumina	DNA	A	60000	Kraken2	Pandoraea apista	93218	2
Untargeted Illumina	DNA	A	60000	Kraken2	Pandoraea pnomenusa	93220	2
Untargeted Illumina	DNA	A	60000	Kraken2	Caballeronia	1827195	2
Untargeted Illumina	DNA	A	60000	Kraken2	Polynucleobacter sp. MG-Unter2-18	2081052	2
Untargeted Illumina	DNA	A	60000	Kraken2	Inhella inkyongensis	392593	2
Untargeted Illumina	DNA	A	60000	Kraken2	Piscinibacter sp. XHJ-5	3037797	2
Untargeted Illumina	DNA	A	60000	Kraken2	Herbaspirillum frisingense	92645	2
Untargeted Illumina	DNA	A	60000	Kraken2	Alcaligenes sp. SORT26	2813780	2
Untargeted Illumina	DNA	A	60000	Kraken2	Dechloromonas sp. A34	447588	2
Untargeted Illumina	DNA	A	60000	Kraken2	Dechloromonas denitrificans	281362	2
Untargeted Illumina	DNA	A	60000	Kraken2	Azospira	146937	2
Untargeted Illumina	DNA	A	60000	Kraken2	Methylovorus glucosetrophus SIP3-4	582744	2
Untargeted Illumina	DNA	A	60000	Kraken2	Candidatus Kinetoplastibacterium sorsogonicusi	1576550	2
Untargeted Illumina	DNA	A	60000	Kraken2	Hydrogenophilus thermoluteolus	297	2
Untargeted Illumina	DNA	A	60000	Kraken2	Eubacteriales	186802	2
Untargeted Illumina	DNA	A	60000	Kraken2	unclassified Clostridium	2614128	2
Untargeted Illumina	DNA	A	60000	Kraken2	Clostridium botulinum CDC_1436	1408283	2
Untargeted Illumina	DNA	A	60000	Kraken2	Clostridium pasteurianum BC1	86416	2
Untargeted Illumina	DNA	A	60000	Kraken2	Clostridium intestinale	36845	2
Untargeted Illumina	DNA	A	60000	Kraken2	Clostridium acetobutylicum	1488	2
Untargeted Illumina	DNA	A	60000	Kraken2	Clostridium drakei	332101	2
Untargeted Illumina	DNA	A	60000	Kraken2	Clostridium carboxidivorans P7	536227	2
Untargeted Illumina	DNA	A	60000	Kraken2	Clostridium isatidis	182773	2
Untargeted Illumina	DNA	A	60000	Kraken2	Clostridium argentinense	29341	2
Untargeted Illumina	DNA	A	60000	Kraken2	Clostridium cochlearium	1494	2
Untargeted Illumina	DNA	A	60000	Kraken2	Clostridium butyricum	1492	2
Untargeted Illumina	DNA	A	60000	Kraken2	Sarcina sp. JB2	2726954	2
Untargeted Illumina	DNA	A	60000	Kraken2	Clostridioides difficile	1496	2
Untargeted Illumina	DNA	A	60000	Kraken2	Lachnospiraceae	186803	2
Untargeted Illumina	DNA	A	60000	Kraken2	Blautia sp. SC05B48	2479767	2
Untargeted Illumina	DNA	A	60000	Kraken2	Blautia liquoris	2779518	2
Untargeted Illumina	DNA	A	60000	Kraken2	Lachnoclostridium phytofermentans ISDg	357809	2
Untargeted Illumina	DNA	A	60000	Kraken2	Lacrimispora xylanolytica	29375	2
Untargeted Illumina	DNA	A	60000	Kraken2	Vallitalea guaymasensis	1185412	2
Untargeted Illumina	DNA	A	60000	Kraken2	Thermaerobacter sp. PB12/4term	2293838	2
Untargeted Illumina	DNA	A	60000	Kraken2	Halanaerobium hydrogeniformans	656519	2
Untargeted Illumina	DNA	A	60000	Kraken2	Bacillus pseudomycoides	64104	2
Untargeted Illumina	DNA	A	60000	Kraken2	Priestia megaterium	1404	2
Untargeted Illumina	DNA	A	60000	Kraken2	Heyndrickxia oleronia	38875	2
Untargeted Illumina	DNA	A	60000	Kraken2	Heyndrickxia vini	1476025	2
Untargeted Illumina	DNA	A	60000	Kraken2	Peribacillus asahii	228899	2
Untargeted Illumina	DNA	A	60000	Kraken2	Amphibacillus xylanus NBRC 15112	698758	2
Untargeted Illumina	DNA	A	60000	Kraken2	Gottfriedia acidiceleris	371036	2
Untargeted Illumina	DNA	A	60000	Kraken2	Cytobacillus kochii	859143	2
Untargeted Illumina	DNA	A	60000	Kraken2	Caldibacillus thermoamylovorans	35841	2
Untargeted Illumina	DNA	A	60000	Kraken2	Staphylococcus simiae	308354	2
Untargeted Illumina	DNA	A	60000	Kraken2	Staphylococcus nepalensis	214473	2
Untargeted Illumina	DNA	A	60000	Kraken2	Salinicoccus halodurans	407035	2
Untargeted Illumina	DNA	A	60000	Kraken2	Mammaliicoccus sciuri	1296	2
Untargeted Illumina	DNA	A	60000	Kraken2	Paenibacillus larvae	1464	2
Untargeted Illumina	DNA	A	60000	Kraken2	Paenibacillus lentus	1338368	2
Untargeted Illumina	DNA	A	60000	Kraken2	Planococcus halotolerans	2233542	2
Untargeted Illumina	DNA	A	60000	Kraken2	Rummeliibacillus sp. G93	2939494	2
Untargeted Illumina	DNA	A	60000	Kraken2	Streptococcus sp. LPB0220	2610896	2
Untargeted Illumina	DNA	A	60000	Kraken2	Streptococcus pneumoniae	1313	2
Untargeted Illumina	DNA	A	60000	Kraken2	Lactococcus lactis	1358	2
Untargeted Illumina	DNA	A	60000	Kraken2	Vagococcus fluvialis	2738	2
Untargeted Illumina	DNA	A	60000	Kraken2	Jeotgalibaca arthritidis	1868794	2
Untargeted Illumina	DNA	A	60000	Kraken2	Granulicatella adiacens	46124	2
Untargeted Illumina	DNA	A	60000	Kraken2	Parvimonas micra	33033	2
Untargeted Illumina	DNA	A	60000	Kraken2	Megamonas hypermegale	158847	2
Untargeted Illumina	DNA	A	60000	Kraken2	Cutibacterium acnes subsp. acnes	1734925	2
Untargeted Illumina	DNA	A	60000	Kraken2	Tessaracoccus flavescens	399497	2
Untargeted Illumina	DNA	A	60000	Kraken2	Nocardioides	1839	2
Untargeted Illumina	DNA	A	60000	Kraken2	Micrococcaceae	1268	2
Untargeted Illumina	DNA	A	60000	Kraken2	Microbacteriaceae	85023	2
Untargeted Illumina	DNA	A	60000	Kraken2	Microbacterium sp. 4R-513	2567934	2
Untargeted Illumina	DNA	A	60000	Kraken2	Agromyces sp. H17E-10	2932244	2
Untargeted Illumina	DNA	A	60000	Kraken2	unclassified Microcella	2630066	2
Untargeted Illumina	DNA	A	60000	Kraken2	Ornithinimicrobium flavum	1288636	2
Untargeted Illumina	DNA	A	60000	Kraken2	Mycobacteroides immunogenum	83262	2
Untargeted Illumina	DNA	A	60000	Kraken2	Mycolicibacterium sp. YH-1	2908837	2
Untargeted Illumina	DNA	A	60000	Kraken2	Mycobacterium	1763	2
Untargeted Illumina	DNA	A	60000	Kraken2	Rhodococcus fascians D188	1051973	2
Untargeted Illumina	DNA	A	60000	Kraken2	Rhodococcus fascians A21d2	1443893	2
Untargeted Illumina	DNA	A	60000	Kraken2	Rhodococcus erythropolis	1833	2
Untargeted Illumina	DNA	A	60000	Kraken2	Prescottella equi	43767	2
Untargeted Illumina	DNA	A	60000	Kraken2	Corynebacterium kefirresidentii	1979527	2
Untargeted Illumina	DNA	A	60000	Kraken2	Corynebacterium kroppenstedtii	161879	2
Untargeted Illumina	DNA	A	60000	Kraken2	Corynebacterium glucuronolyticum	39791	2
Untargeted Illumina	DNA	A	60000	Kraken2	Gordonia sp. PP30	2935861	2
Untargeted Illumina	DNA	A	60000	Kraken2	Streptomyces sp. CCM_MD2014	1561022	2
Untargeted Illumina	DNA	A	60000	Kraken2	Streptomyces sp. LRE541	2931983	2
Untargeted Illumina	DNA	A	60000	Kraken2	Streptomyces cyaneochromogenes	2496836	2
Untargeted Illumina	DNA	A	60000	Kraken2	Streptomyces albireticuli	1940	2
Untargeted Illumina	DNA	A	60000	Kraken2	Streptomyces aurantiacus	47760	2
Untargeted Illumina	DNA	A	60000	Kraken2	Amycolatopsis sp. TNS106	2861750	2
Untargeted Illumina	DNA	A	60000	Kraken2	Pseudonocardia sp. DSM 110487	2865833	2
Untargeted Illumina	DNA	A	60000	Kraken2	Actinoplanes friuliensis DSM 7358	1246995	2
Untargeted Illumina	DNA	A	60000	Kraken2	Nocardiopsis	2013	2
Untargeted Illumina	DNA	A	60000	Kraken2	Pseudofrankia inefficax	298654	2
Untargeted Illumina	DNA	A	60000	Kraken2	Schaalia odontolytica	1660	2
Untargeted Illumina	DNA	A	60000	Kraken2	Aquihabitans sp. Kera 3	2884263	2
Untargeted Illumina	DNA	A	60000	Kraken2	Rubrobacter radiotolerans	42256	2
Untargeted Illumina	DNA	A	60000	Kraken2	Mycoplasma tauri	547987	2
Untargeted Illumina	DNA	A	60000	Kraken2	Mesomycoplasma bovoculi M165/69	743966	2
Untargeted Illumina	DNA	A	60000	Kraken2	Spiroplasma turonicum	216946	2
Untargeted Illumina	DNA	A	60000	Kraken2	Metamycoplasma salivarium	2124	2
Untargeted Illumina	DNA	A	60000	Kraken2	Gloeothece citriformis PCC 7424	65393	2
Untargeted Illumina	DNA	A	60000	Kraken2	Kovacikia minuta CCNUW1	2653194	2
Untargeted Illumina	DNA	A	60000	Kraken2	cyanobacterium endosymbiont of Epithemia clementina EcSB	3034674	2
Untargeted Illumina	DNA	A	60000	Kraken2	Flavobacterium sp. Sr18	935222	2
Untargeted Illumina	DNA	A	60000	Kraken2	Flavobacterium sp. 140616W15	2478552	2
Untargeted Illumina	DNA	A	60000	Kraken2	Flavobacterium sp. F-340	2893886	2
Untargeted Illumina	DNA	A	60000	Kraken2	Flavobacterium cyclinae	2895947	2
Untargeted Illumina	DNA	A	60000	Kraken2	Flavobacterium sediminis	2201181	2
Untargeted Illumina	DNA	A	60000	Kraken2	Polaribacter sp. BM10	1529069	2
Untargeted Illumina	DNA	A	60000	Kraken2	Lacinutrix sp. 5H-3-7-4	983544	2
Untargeted Illumina	DNA	A	60000	Kraken2	Lacinutrix venerupis	1486034	2
Untargeted Illumina	DNA	A	60000	Kraken2	Capnocytophaga gingivalis	1017	2
Untargeted Illumina	DNA	A	60000	Kraken2	Capnocytophaga sputigena	1019	2
Untargeted Illumina	DNA	A	60000	Kraken2	Aquimarina sp. BL5	1714860	2
Untargeted Illumina	DNA	A	60000	Kraken2	Maribacter hydrothermalis	1836467	2
Untargeted Illumina	DNA	A	60000	Kraken2	Lutibacter profundi	1622118	2
Untargeted Illumina	DNA	A	60000	Kraken2	Seonamhaeicola sp. ML3	2937786	2
Untargeted Illumina	DNA	A	60000	Kraken2	Pseudalgibacter alginicilyticus	1736674	2
Untargeted Illumina	DNA	A	60000	Kraken2	Winogradskyella sp. PG-2	754409	2
Untargeted Illumina	DNA	A	60000	Kraken2	Chryseobacterium	59732	2
Untargeted Illumina	DNA	A	60000	Kraken2	Chryseobacterium sp. CX-624	2758037	2
Untargeted Illumina	DNA	A	60000	Kraken2	Chryseobacterium nepalense	1854498	2
Untargeted Illumina	DNA	A	60000	Kraken2	Chryseobacterium arthrosphaerae	651561	2
Untargeted Illumina	DNA	A	60000	Kraken2	Epilithonimonas vandammei	2487072	2
Untargeted Illumina	DNA	A	60000	Kraken2	unclassified Apibacter	2630820	2
Untargeted Illumina	DNA	A	60000	Kraken2	Apibacter sp. B3706	2656760	2
Untargeted Illumina	DNA	A	60000	Kraken2	Ornithobacterium rhinotracheale	28251	2
Untargeted Illumina	DNA	A	60000	Kraken2	Bacteroides ovatus	28116	2
Untargeted Illumina	DNA	A	60000	Kraken2	Bacteroides xylanisolvens	371601	2
Untargeted Illumina	DNA	A	60000	Kraken2	Mucilaginibacter sp. 21P	2778902	2
Untargeted Illumina	DNA	A	60000	Kraken2	Mucilaginibacter sp. SJ	3029053	2
Untargeted Illumina	DNA	A	60000	Kraken2	Pseudopedobacter saltans DSM 12145	762903	2
Untargeted Illumina	DNA	A	60000	Kraken2	Flammeovirga	59739	2
Untargeted Illumina	DNA	A	60000	Kraken2	Spirosoma oryzicola	2898794	2
Untargeted Illumina	DNA	A	60000	Kraken2	Ferruginibacter lapsinanis	563172	2
Untargeted Illumina	DNA	A	60000	Kraken2	Panacibacter ginsenosidivorans	1813871	2
Untargeted Illumina	DNA	A	60000	Kraken2	Aquisphaera giovannonii	406548	2
Untargeted Illumina	DNA	A	60000	Kraken2	Lacunisphaera limnophila	1838286	2
Untargeted Illumina	DNA	A	60000	Kraken2	Arcobacter acticola	1849015	2
Untargeted Illumina	DNA	A	60000	Kraken2	Campylobacter hominis	76517	2
Untargeted Illumina	DNA	A	60000	Kraken2	Campylobacter iguaniorum	1244531	2
Untargeted Illumina	DNA	A	60000	Kraken2	Campylobacter sputorum	206	2
Untargeted Illumina	DNA	A	60000	Kraken2	Campylobacter pinnipediorum subsp. pinnipediorum	1660067	2
Untargeted Illumina	DNA	A	60000	Kraken2	Helicobacter pylori	210	2
Untargeted Illumina	DNA	A	60000	Kraken2	Helicobacter pylori Lithuania75	907237	2
Untargeted Illumina	DNA	A	60000	Kraken2	Fusobacterium mortiferum ATCC 9817	469616	2
Untargeted Illumina	DNA	A	60000	Kraken2	Fusobacterium varium	856	2
Untargeted Illumina	DNA	A	60000	Kraken2	Fusobacterium polymorphum	76857	2
Untargeted Illumina	DNA	A	60000	Kraken2	Fusobacterium hwasookii	1583098	2
Untargeted Illumina	DNA	A	60000	Kraken2	Leptotrichia wadei	157687	2
Untargeted Illumina	DNA	A	60000	Kraken2	Borrelia	138	2
Untargeted Illumina	DNA	A	60000	Kraken2	Borrelia hermsii	140	2
Untargeted Illumina	DNA	A	60000	Kraken2	Borrelia coriaceae	144	2
Untargeted Illumina	DNA	A	60000	Kraken2	Treponema	157	2
Untargeted Illumina	DNA	A	60000	Kraken2	Brachyspira hampsonii	1287055	2
Untargeted Illumina	DNA	A	60000	Kraken2	Leptospira borgpetersenii	174	2
Untargeted Illumina	DNA	A	60000	Kraken2	Pseudodesulfovibrio portus	231439	2
Untargeted Illumina	DNA	A	60000	Kraken2	Solidesulfovibrio carbinolicus	296842	2
Untargeted Illumina	DNA	A	60000	Kraken2	Pelobacter propionicus DSM 2379	338966	2
Untargeted Illumina	DNA	A	60000	Kraken2	Desulfarculus baarsii DSM 2075	644282	2
Untargeted Illumina	DNA	A	60000	Kraken2	Tepiditoga spiralis	2108365	2
Untargeted Illumina	DNA	A	60000	Kraken2	Nitrospira sp. KM1	1936990	2
Untargeted Illumina	DNA	A	60000	Kraken2	Dictyoglomus turgidum DSM 6724	515635	2
Untargeted Illumina	DNA	A	60000	Kraken2	Cytomegalovirus	10358	2
Untargeted Illumina	DNA	A	60000	Kraken2	Salmonella phage SAP012	2742114	2
Untargeted Illumina	DNA	A	60000	Kraken2	Haloferacalesvirus	2843389	2
Untargeted Illumina	DNA	A	60000	Kraken2	Erwinia phage pEa_SNUABM_2	2869547	2
Untargeted Illumina	DNA	A	60000	Kraken2	Sinorhizobium phage phiN3	1647405	2
Untargeted Illumina	DNA	A	60000	Kraken2	Cotonvirus japonicus	2811091	2
Untargeted Illumina	DNA	A	60000	Kraken2	Pigeonpox virus	10264	2
Untargeted Illumina	DNA	A	60000	Kraken2	Amsacta moorei entomopoxvirus	28321	2
Untargeted Illumina	DNA	A	60000	Kraken2	Melon severe mosaic tospovirus	485724	2
Untargeted Illumina	DNA	A	60000	Kraken2	Histoplasma capsulatum G186AR	447093	19
Untargeted Illumina	DNA	A	60000	Kraken2	Capronia epimyces CBS 606.96	1182542	19
Untargeted Illumina	DNA	A	60000	Kraken2	Lentinula edodes	5353	19
Untargeted Illumina	DNA	A	60000	Kraken2	Plasmodium cynomolgi strain B	1120755	19
Untargeted Illumina	DNA	A	60000	Kraken2	Besnoitia besnoiti	94643	19
Untargeted Illumina	DNA	A	60000	Kraken2	Emiliania huxleyi CCMP1516	280463	19
Untargeted Illumina	DNA	A	60000	Kraken2	Hyphomicrobiales	356	19
Untargeted Illumina	DNA	A	60000	Kraken2	Alternaria arbusti	232088	18
Untargeted Illumina	DNA	A	60000	Kraken2	Puccinia graminis f. sp. tritici CRL 75-36-700-3	418459	18
Untargeted Illumina	DNA	A	60000	Kraken2	Puccinia striiformis f. sp. tritici	168172	18
Untargeted Illumina	DNA	A	60000	Kraken2	Shewanella sp. MTB7	2746932	18
Untargeted Illumina	DNA	A	60000	Kraken2	Cloacibacterium caeni	2004710	18
Untargeted Illumina	DNA	A	60000	Kraken2	Botrytis porri	87229	17
Untargeted Illumina	DNA	A	60000	Kraken2	Aspergillus sclerotioniger CBS 115572	1450535	17
Untargeted Illumina	DNA	A	60000	Kraken2	Vanderwaltozyma polyspora DSM 70294	436907	17
Untargeted Illumina	DNA	A	60000	Kraken2	Plasmodium vinckei vinckei	54757	17
Untargeted Illumina	DNA	A	60000	Kraken2	Trypanosoma conorhini	83891	17
Untargeted Illumina	DNA	A	60000	Kraken2	Nordella sp. HKS 07	2712222	17
Untargeted Illumina	DNA	A	60000	Kraken2	Alternaria viburni	566460	16
Untargeted Illumina	DNA	A	60000	Kraken2	sordariomyceta	715989	16
Untargeted Illumina	DNA	A	60000	Kraken2	Plasmodium chabaudi chabaudi	31271	16
Untargeted Illumina	DNA	A	60000	Kraken2	Paracoccus	265	16
Untargeted Illumina	DNA	A	60000	Kraken2	Clostridium sporogenes	1509	16
Untargeted Illumina	DNA	A	60000	Kraken2	Aspergillus tanneri	1220188	15
Untargeted Illumina	DNA	A	60000	Kraken2	Aspergillus affinis	1070780	15
Untargeted Illumina	DNA	A	60000	Kraken2	Tuber melanosporum	39416	15
Untargeted Illumina	DNA	A	60000	Kraken2	Burkholderiales	80840	15
Untargeted Illumina	DNA	A	60000	Kraken2	Acidovorax temperans	80878	15
Untargeted Illumina	DNA	A	60000	Kraken2	Staphylococcus epidermidis	1282	15
Untargeted Illumina	DNA	A	60000	Kraken2	Human betaherpesvirus 5	10359	1461
Untargeted Illumina	DNA	A	60000	Kraken2	Plasmodium malariae	5858	144
Untargeted Illumina	DNA	A	60000	Kraken2	Pseudomonas	286	141
Untargeted Illumina	DNA	A	60000	Kraken2	Metarhizium brunneum ARSEF 3297	1276141	14
Untargeted Illumina	DNA	A	60000	Kraken2	Aspergillus ochraceoroseus IBT 24754	1392256	14
Untargeted Illumina	DNA	A	60000	Kraken2	Fonsecaea monophora	254056	14
Untargeted Illumina	DNA	A	60000	Kraken2	Plasmodium yoelii	5861	14
Untargeted Illumina	DNA	A	60000	Kraken2	Pseudomonas aeruginosa	287	14
Untargeted Illumina	DNA	A	60000	Kraken2	Clostridium	1485	14
Untargeted Illumina	DNA	A	60000	Kraken2	Fusarium	5506	13
Untargeted Illumina	DNA	A	60000	Kraken2	Talaromyces atroroseus	1441469	13
Untargeted Illumina	DNA	A	60000	Kraken2	Paecilomyces variotii	264951	13
Untargeted Illumina	DNA	A	60000	Kraken2	Pneumocystis carinii B80	1408658	13
Untargeted Illumina	DNA	A	60000	Kraken2	Puccinia triticina	208348	13
Untargeted Illumina	DNA	A	60000	Kraken2	Zychaea mexicana	64656	13
Untargeted Illumina	DNA	A	60000	Kraken2	Plasmodium gallinaceum	5849	13
Untargeted Illumina	DNA	A	60000	Kraken2	Micrococcus	1269	13
Untargeted Illumina	DNA	A	60000	Kraken2	Lasiodiplodia theobromae	45133	1283
Untargeted Illumina	DNA	A	60000	Kraken2	Homo sapiens	9606	1247586
Untargeted Illumina	DNA	A	60000	Kraken2	Alternaria metachromatica	283354	1238
Untargeted Illumina	DNA	A	60000	Kraken2	Keratinibaculum paraultunense	1278232	122
Untargeted Illumina	DNA	A	60000	Kraken2	Lachnellula hyalina	1316788	12
Untargeted Illumina	DNA	A	60000	Kraken2	Malassezia restricta	76775	12
Untargeted Illumina	DNA	A	60000	Kraken2	Gamsiella multidivaricata	101098	12
Untargeted Illumina	DNA	A	60000	Kraken2	Bradyrhizobium	374	12
Untargeted Illumina	DNA	A	60000	Kraken2	Sphingomonadaceae	41297	12
Untargeted Illumina	DNA	A	60000	Kraken2	Schlegelella aquatica	376175	12
Untargeted Illumina	DNA	A	60000	Kraken2	Actinomycetes	1760	12
Untargeted Illumina	DNA	A	60000	Kraken2	Alternaria sect. Infectoriae	2499258	11
Untargeted Illumina	DNA	A	60000	Kraken2	Geosmithia morbida	1094350	11
Untargeted Illumina	DNA	A	60000	Kraken2	Aspergillus niger CBS 513.88	425011	11
Untargeted Illumina	DNA	A	60000	Kraken2	Aspergillus puulaauensis	1220207	11
Untargeted Illumina	DNA	A	60000	Kraken2	Morchella importuna	1174673	11
Untargeted Illumina	DNA	A	60000	Kraken2	Halteromyces radiatus	101107	11
Untargeted Illumina	DNA	A	60000	Kraken2	Plasmodium relictum	85471	11
Untargeted Illumina	DNA	A	60000	Kraken2	Plasmodium coatneyi	208452	11
Untargeted Illumina	DNA	A	60000	Kraken2	Trypanosoma theileri	67003	11
Untargeted Illumina	DNA	A	60000	Kraken2	Stutzerimonas stutzeri subgroup	578833	11
Untargeted Illumina	DNA	A	60000	Kraken2	Pseudomonas sp. TKP	1415630	11
Untargeted Illumina	DNA	A	60000	Kraken2	Halomonas sp. 18071143	2855441	11
Untargeted Illumina	DNA	A	60000	Kraken2	Halomonas tianxiuensis	2497861	11
Untargeted Illumina	DNA	A	60000	Kraken2	Methylorubrum	2282523	11
Untargeted Illumina	DNA	A	60000	Kraken2	Clostridium estertheticum	238834	11
Untargeted Illumina	DNA	A	60000	Kraken2	Lacticaseibacillus paracasei	1597	11
Untargeted Illumina	DNA	A	60000	Kraken2	unclassified	0	108270
Untargeted Illumina	DNA	A	60000	Kraken2	Romboutsia sp. CE17	2724150	107
Untargeted Illumina	DNA	A	60000	Kraken2	Stutzerimonas stutzeri group	136846	103
Untargeted Illumina	DNA	A	60000	Kraken2	Eurotiomycetes	147545	10
Untargeted Illumina	DNA	A	60000	Kraken2	Candida dubliniensis CD36	573826	10
Untargeted Illumina	DNA	A	60000	Kraken2	Mycotypha africana	64632	10
Untargeted Illumina	DNA	A	60000	Kraken2	Acinetobacter junii	40215	10
Untargeted Illumina	DNA	A	60000	Kraken2	Clostridium botulinum	1491	10
Untargeted Illumina	DNA	A	60000	Kraken2	Clostridium perfringens	1502	10
Untargeted Illumina	DNA	A	60000	Kraken2	Streptomyces	1883	10
Untargeted Illumina	DNA	A	60000	Kraken2	Flavobacterium nackdongense	2547394	10
Untargeted Illumina	DNA	A	60000	Kraken2	Chryseobacterium sp. Y16C	2920939	10
Untargeted Illumina	DNA	A	60000	Kraken2	Sulfurospirillum cavolei	366522	10
Untargeted Illumina	DNA	A	60000	Kraken2	Ascomycota	4890	1
Untargeted Illumina	DNA	A	60000	Kraken2	Dothideomycetes	147541	1
Untargeted Illumina	DNA	A	60000	Kraken2	Alternaria	5598	1
Untargeted Illumina	DNA	A	60000	Kraken2	Alternaria ethzedia	181014	1
Untargeted Illumina	DNA	A	60000	Kraken2	Alternaria conjuncta	181017	1
Untargeted Illumina	DNA	A	60000	Kraken2	Alternaria postmessia	1187938	1
Untargeted Illumina	DNA	A	60000	Kraken2	Parastagonospora nodorum SN15	321614	1
Untargeted Illumina	DNA	A	60000	Kraken2	Hypocreomycetidae	222543	1
Untargeted Illumina	DNA	A	60000	Kraken2	Hypocreales	5125	1
Untargeted Illumina	DNA	A	60000	Kraken2	Fusarium fujikuroi species complex	171627	1
Untargeted Illumina	DNA	A	60000	Kraken2	Fusarium fujikuroi IMI 58289	1279085	1
Untargeted Illumina	DNA	A	60000	Kraken2	Fusarium mangiferae	192010	1
Untargeted Illumina	DNA	A	60000	Kraken2	Fusarium solani	169388	1
Untargeted Illumina	DNA	A	60000	Kraken2	Metarhizium	5529	1
Untargeted Illumina	DNA	A	60000	Kraken2	Purpureocillium	1052105	1
Untargeted Illumina	DNA	A	60000	Kraken2	Trichoderma atroviride IMI 206040	452589	1
Untargeted Illumina	DNA	A	60000	Kraken2	Colletotrichum acutatum species complex	2707335	1
Untargeted Illumina	DNA	A	60000	Kraken2	Colletotrichum fioriniae	710243	1
Untargeted Illumina	DNA	A	60000	Kraken2	Colletotrichum chrysophilum	1836956	1
Untargeted Illumina	DNA	A	60000	Kraken2	Verticillium alfalfae VaMs.102	526221	1
Untargeted Illumina	DNA	A	60000	Kraken2	Microdochium trichocladiopsis	1682393	1
Untargeted Illumina	DNA	A	60000	Kraken2	Pyricularia oryzae 70-15	242507	1
Untargeted Illumina	DNA	A	60000	Kraken2	Sporothrix	29907	1
Untargeted Illumina	DNA	A	60000	Kraken2	Sporothrix schenckii 1099-18	1397361	1
Untargeted Illumina	DNA	A	60000	Kraken2	Aspergillus nidulans FGSC A4	227321	1
Untargeted Illumina	DNA	A	60000	Kraken2	Aspergillus lentulus	293939	1
Untargeted Illumina	DNA	A	60000	Kraken2	Aspergillus udagawae	91492	1
Untargeted Illumina	DNA	A	60000	Kraken2	Penicillium expansum	27334	1
Untargeted Illumina	DNA	A	60000	Kraken2	Penicillium oxalicum	69781	1
Untargeted Illumina	DNA	A	60000	Kraken2	Penicillium rubens Wisconsin 54-1255	500485	1
Untargeted Illumina	DNA	A	60000	Kraken2	Penicillium arizonense	1835702	1
Untargeted Illumina	DNA	A	60000	Kraken2	Histoplasma	5036	1
Untargeted Illumina	DNA	A	60000	Kraken2	Trichophyton	5550	1
Untargeted Illumina	DNA	A	60000	Kraken2	Trichophyton verrucosum HKI 0517	663202	1
Untargeted Illumina	DNA	A	60000	Kraken2	Ophidiomyces ophidiicola	1387563	1
Untargeted Illumina	DNA	A	60000	Kraken2	Morchella sect. Distantes	1051054	1
Untargeted Illumina	DNA	A	60000	Kraken2	Saccharomyces paradoxus	27291	1
Untargeted Illumina	DNA	A	60000	Kraken2	Kazachstania naganishii CBS 8797	1071383	1
Untargeted Illumina	DNA	A	60000	Kraken2	Eremothecium sinecaudum	45286	1
Untargeted Illumina	DNA	A	60000	Kraken2	Lachancea thermotolerans CBS 6340	559295	1
Untargeted Illumina	DNA	A	60000	Kraken2	Lachancea lanzarotensis	1245769	1
Untargeted Illumina	DNA	A	60000	Kraken2	Torulaspora globosa	48254	1
Untargeted Illumina	DNA	A	60000	Kraken2	Zygotorulaspora mrakii	42260	1
Untargeted Illumina	DNA	A	60000	Kraken2	Candida theae	1198502	1
Untargeted Illumina	DNA	A	60000	Kraken2	Debaryomyces hansenii CBS767	284592	1
Untargeted Illumina	DNA	A	60000	Kraken2	Scheffersomyces spartinae	45513	1
Untargeted Illumina	DNA	A	60000	Kraken2	[Candida] haemuloni	45357	1
Untargeted Illumina	DNA	A	60000	Kraken2	Metschnikowia bicuspidata var. bicuspidata NRRL YB-4993	869754	1
Untargeted Illumina	DNA	A	60000	Kraken2	Ogataea polymorpha	460523	1
Untargeted Illumina	DNA	A	60000	Kraken2	Ogataea parapolymorpha DL-1	871575	1
Untargeted Illumina	DNA	A	60000	Kraken2	Ogataea philodendri	1378263	1
Untargeted Illumina	DNA	A	60000	Kraken2	Wickerhamomyces ciferrii	1041607	1
Untargeted Illumina	DNA	A	60000	Kraken2	Diutina rugosa	5481	1
Untargeted Illumina	DNA	A	60000	Kraken2	Coprinopsis cinerea okayama7#130	240176	1
Untargeted Illumina	DNA	A	60000	Kraken2	Suillus discolor	1912936	1
Untargeted Illumina	DNA	A	60000	Kraken2	Epithele typhae	378194	1
Untargeted Illumina	DNA	A	60000	Kraken2	Cryptococcus neoformans var. neoformans	40410	1
Untargeted Illumina	DNA	A	60000	Kraken2	Dacryopinax primogenitus	1858805	1
Untargeted Illumina	DNA	A	60000	Kraken2	Malassezia globosa CBS 7966	425265	1
Untargeted Illumina	DNA	A	60000	Kraken2	Ustilago maydis 521	237631	1
Untargeted Illumina	DNA	A	60000	Kraken2	Mucoraceae	34489	1
Untargeted Illumina	DNA	A	60000	Kraken2	Linderina pennispora	61395	1
Untargeted Illumina	DNA	A	60000	Kraken2	Spizellomyces punctatus DAOM BR117	645134	1
Untargeted Illumina	DNA	A	60000	Kraken2	Synchytrium microbalum	1806994	1
Untargeted Illumina	DNA	A	60000	Kraken2	Encephalitozoon hellem ATCC 50504	907965	1
Untargeted Illumina	DNA	A	60000	Kraken2	Vairimorpha ceranae	40302	1
Untargeted Illumina	DNA	A	60000	Kraken2	Nematocida homosporus	1912981	1
Untargeted Illumina	DNA	A	60000	Kraken2	Nematocida ausubeli	1913371	1
Untargeted Illumina	DNA	A	60000	Kraken2	Ordospora colligata OC4	1354746	1
Untargeted Illumina	DNA	A	60000	Kraken2	Alveolata	33630	1
Untargeted Illumina	DNA	A	60000	Kraken2	Plasmodium (Plasmodium)	418103	1
Untargeted Illumina	DNA	A	60000	Kraken2	Plasmodium knowlesi strain H	5851	1
Untargeted Illumina	DNA	A	60000	Kraken2	Plasmodium reichenowi	5854	1
Untargeted Illumina	DNA	A	60000	Kraken2	Theileria equi strain WA	1537102	1
Untargeted Illumina	DNA	A	60000	Kraken2	Theileria orientalis strain Shintoku	869250	1
Untargeted Illumina	DNA	A	60000	Kraken2	Eimeria necatrix	51315	1
Untargeted Illumina	DNA	A	60000	Kraken2	Cryptosporidium parvum Iowa II	353152	1
Untargeted Illumina	DNA	A	60000	Kraken2	Cryptosporidium ubiquitum	857276	1
Untargeted Illumina	DNA	A	60000	Kraken2	Thalassiosira pseudonana CCMP1335	296543	1
Untargeted Illumina	DNA	A	60000	Kraken2	Phaeodactylum tricornutum CCAP 1055/1	556484	1
Untargeted Illumina	DNA	A	60000	Kraken2	Leishmania braziliensis MHOM/BR/75/M2904	420245	1
Untargeted Illumina	DNA	A	60000	Kraken2	Naegleria	5761	1
Untargeted Illumina	DNA	A	60000	Kraken2	Entamoeba	5758	1
Untargeted Illumina	DNA	A	60000	Kraken2	Stutzerimonas stutzeri DSM 10701	1123519	1
Untargeted Illumina	DNA	A	60000	Kraken2	Stutzerimonas stutzeri CCUG 29243	1196835	1
Untargeted Illumina	DNA	A	60000	Kraken2	[Pseudomonas] zhaodongensis	1176257	1
Untargeted Illumina	DNA	A	60000	Kraken2	Pseudomonas sp. 273	75692	1
Untargeted Illumina	DNA	A	60000	Kraken2	Pseudomonas sp. Leaf58	1736226	1
Untargeted Illumina	DNA	A	60000	Kraken2	Pseudomonas sp. Tri1	2823875	1
Untargeted Illumina	DNA	A	60000	Kraken2	Pseudomonas sp. GOM7	2998079	1
Untargeted Illumina	DNA	A	60000	Kraken2	Pseudomonas sp. 7-41	2898483	1
Untargeted Illumina	DNA	A	60000	Kraken2	Pseudomonas sp. B21-036	2895485	1
Untargeted Illumina	DNA	A	60000	Kraken2	Pseudomonas sp. HN11	1344094	1
Untargeted Illumina	DNA	A	60000	Kraken2	Pseudomonas sp. MM211	2866808	1
Untargeted Illumina	DNA	A	60000	Kraken2	Pseudomonas sp. HLS-6	2049589	1
Untargeted Illumina	DNA	A	60000	Kraken2	Pseudomonas sp. R76	1573711	1
Untargeted Illumina	DNA	A	60000	Kraken2	Pseudomonas sp. phDV1	253237	1
Untargeted Illumina	DNA	A	60000	Kraken2	Pseudomonas sp. 905_Psudmo1	3038925	1
Untargeted Illumina	DNA	A	60000	Kraken2	Pseudomonas oleovorans CECT 5344	1182590	1
Untargeted Illumina	DNA	A	60000	Kraken2	Pseudomonas furukawaii	1149133	1
Untargeted Illumina	DNA	A	60000	Kraken2	Pseudomonas corrugata	47879	1
Untargeted Illumina	DNA	A	60000	Kraken2	Pseudomonas poae	200451	1
Untargeted Illumina	DNA	A	60000	Kraken2	Pseudomonas mandelii JR-1	1147786	1
Untargeted Illumina	DNA	A	60000	Kraken2	Pseudomonas orientalis	76758	1
Untargeted Illumina	DNA	A	60000	Kraken2	Pseudomonas putida H8234	1331671	1
Untargeted Illumina	DNA	A	60000	Kraken2	Pseudomonas fulva	47880	1
Untargeted Illumina	DNA	A	60000	Kraken2	Pseudomonas oryzihabitans	47885	1
Untargeted Illumina	DNA	A	60000	Kraken2	Pseudomonas fragi	296	1
Untargeted Illumina	DNA	A	60000	Kraken2	Pseudomonas syringae group	136849	1
Untargeted Illumina	DNA	A	60000	Kraken2	Pseudomonas syringae	317	1
Untargeted Illumina	DNA	A	60000	Kraken2	Pseudomonas xanthosomatis	2842356	1
Untargeted Illumina	DNA	A	60000	Kraken2	Pseudomonas benzenivorans	556533	1
Untargeted Illumina	DNA	A	60000	Kraken2	Pseudomonas simiae	321846	1
Untargeted Illumina	DNA	A	60000	Kraken2	Pseudomonas versuta	1788301	1
Untargeted Illumina	DNA	A	60000	Kraken2	Pseudomonas phragmitis	1931241	1
Untargeted Illumina	DNA	A	60000	Kraken2	Pseudomonas taetrolens	47884	1
Untargeted Illumina	DNA	A	60000	Kraken2	Entomomonas sp. E2T0	2930213	1
Untargeted Illumina	DNA	A	60000	Kraken2	Entomomonas asaccharolytica	2785331	1
Untargeted Illumina	DNA	A	60000	Kraken2	Azotobacter chroococcum	353	1
Untargeted Illumina	DNA	A	60000	Kraken2	Halopseudomonas aestusnigri	857252	1
Untargeted Illumina	DNA	A	60000	Kraken2	Acinetobacter johnsonii XBB1	1242245	1
Untargeted Illumina	DNA	A	60000	Kraken2	unclassified Acinetobacter	196816	1
Untargeted Illumina	DNA	A	60000	Kraken2	Acinetobacter sp. PK01	2930198	1
Untargeted Illumina	DNA	A	60000	Kraken2	Acinetobacter sp. YH12138	2601122	1
Untargeted Illumina	DNA	A	60000	Kraken2	Acinetobacter sp. NyZ410	2929509	1
Untargeted Illumina	DNA	A	60000	Kraken2	Acinetobacter sp. Z1	2953738	1
Untargeted Illumina	DNA	A	60000	Kraken2	Acinetobacter sp. WCHAc010052	2004647	1
Untargeted Illumina	DNA	A	60000	Kraken2	Acinetobacter sp. MYb10	1827285	1
Untargeted Illumina	DNA	A	60000	Kraken2	Acinetobacter sp. LoGeW2-3	1808001	1
Untargeted Illumina	DNA	A	60000	Kraken2	Acinetobacter seifertii	1530123	1
Untargeted Illumina	DNA	A	60000	Kraken2	Acinetobacter lactucae	1785128	1
Untargeted Illumina	DNA	A	60000	Kraken2	Acinetobacter guillouiae	106649	1
Untargeted Illumina	DNA	A	60000	Kraken2	Acinetobacter lwoffii	28090	1
Untargeted Illumina	DNA	A	60000	Kraken2	Acinetobacter wanghuae	2662362	1
Untargeted Illumina	DNA	A	60000	Kraken2	Acinetobacter defluvii	1871111	1
Untargeted Illumina	DNA	A	60000	Kraken2	Acinetobacter equi	1324350	1
Untargeted Illumina	DNA	A	60000	Kraken2	Acinetobacter variabilis	70346	1
Untargeted Illumina	DNA	A	60000	Kraken2	Acinetobacter colistiniresistens	280145	1
Untargeted Illumina	DNA	A	60000	Kraken2	Acinetobacter bereziniae	106648	1
Untargeted Illumina	DNA	A	60000	Kraken2	Acinetobacter bouvetii	202951	1
Untargeted Illumina	DNA	A	60000	Kraken2	Moraxella bovis	476	1
Untargeted Illumina	DNA	A	60000	Kraken2	Moraxella nonliquefaciens	478	1
Untargeted Illumina	DNA	A	60000	Kraken2	Moraxella catarrhalis	480	1
Untargeted Illumina	DNA	A	60000	Kraken2	Candidatus Blochmannia vafer str. BVAF	859654	1
Untargeted Illumina	DNA	A	60000	Kraken2	secondary endosymbiont of Heteropsylla cubana	134287	1
Untargeted Illumina	DNA	A	60000	Kraken2	Candidatus Annandia pinicola	1345117	1
Untargeted Illumina	DNA	A	60000	Kraken2	Klebsiella quasipneumoniae subsp. quasipneumoniae	1667327	1
Untargeted Illumina	DNA	A	60000	Kraken2	Klebsiella pneumoniae	573	1
Untargeted Illumina	DNA	A	60000	Kraken2	Enterobacter	547	1
Untargeted Illumina	DNA	A	60000	Kraken2	Enterobacter cloacae complex	354276	1
Untargeted Illumina	DNA	A	60000	Kraken2	Enterobacter cloacae	550	1
Untargeted Illumina	DNA	A	60000	Kraken2	Enterobacter kobei	208224	1
Untargeted Illumina	DNA	A	60000	Kraken2	Enterobacter sp. E76	2596949	1
Untargeted Illumina	DNA	A	60000	Kraken2	Enterobacter sp. RHBSTW-00994	2742676	1
Untargeted Illumina	DNA	A	60000	Kraken2	Escherichia	561	1
Untargeted Illumina	DNA	A	60000	Kraken2	Escherichia albertii	208962	1
Untargeted Illumina	DNA	A	60000	Kraken2	Salmonella enterica	28901	1
Untargeted Illumina	DNA	A	60000	Kraken2	Salmonella enterica subsp. enterica serovar Gallinarum	594	1
Untargeted Illumina	DNA	A	60000	Kraken2	Citrobacter	544	1
Untargeted Illumina	DNA	A	60000	Kraken2	Citrobacter koseri	545	1
Untargeted Illumina	DNA	A	60000	Kraken2	Citrobacter freundii complex	1344959	1
Untargeted Illumina	DNA	A	60000	Kraken2	Citrobacter pasteurii	1563222	1
Untargeted Illumina	DNA	A	60000	Kraken2	Lelliottia amnigena	61646	1
Untargeted Illumina	DNA	A	60000	Kraken2	Candidatus Profftia lariciata	1987921	1
Untargeted Illumina	DNA	A	60000	Kraken2	Cronobacter dublinensis	413497	1
Untargeted Illumina	DNA	A	60000	Kraken2	Enterobacteriaceae endosymbiont of Macroplea mutica	2675791	1
Untargeted Illumina	DNA	A	60000	Kraken2	Kosakonia sp. ML.JS2a	2980557	1
Untargeted Illumina	DNA	A	60000	Kraken2	Erwinia tracheiphila	65700	1
Untargeted Illumina	DNA	A	60000	Kraken2	Buchnera aphidicola (Myzus persicae)	98795	1
Untargeted Illumina	DNA	A	60000	Kraken2	Buchnera aphidicola (Diuraphis noxia)	118101	1
Untargeted Illumina	DNA	A	60000	Kraken2	Buchnera aphidicola (Nipponaphis monzeni)	2495405	1
Untargeted Illumina	DNA	A	60000	Kraken2	Pantoea vagans	470934	1
Untargeted Illumina	DNA	A	60000	Kraken2	Candidatus Pantoea carbekii	1235990	1
Untargeted Illumina	DNA	A	60000	Kraken2	Pantoea sp. SS70	3024247	1
Untargeted Illumina	DNA	A	60000	Kraken2	Proteus mirabilis	584	1
Untargeted Illumina	DNA	A	60000	Kraken2	Proteus penneri	102862	1
Untargeted Illumina	DNA	A	60000	Kraken2	Proteus hauseri	183417	1
Untargeted Illumina	DNA	A	60000	Kraken2	Proteus sp. ZN5	2697019	1
Untargeted Illumina	DNA	A	60000	Kraken2	Morganella morganii subsp. morganii	180434	1
Untargeted Illumina	DNA	A	60000	Kraken2	Arsenophonus nasoniae	638	1
Untargeted Illumina	DNA	A	60000	Kraken2	Photorhabdus laumondii subsp. laumondii	141679	1
Untargeted Illumina	DNA	A	60000	Kraken2	Yersinia enterocolitica	630	1
Untargeted Illumina	DNA	A	60000	Kraken2	Yersinia mollaretii ATCC 43969	349967	1
Untargeted Illumina	DNA	A	60000	Kraken2	Yersinia canariae	2607663	1
Untargeted Illumina	DNA	A	60000	Kraken2	Serratia	613	1
Untargeted Illumina	DNA	A	60000	Kraken2	Serratia marcescens	615	1
Untargeted Illumina	DNA	A	60000	Kraken2	Serratia fonticola	47917	1
Untargeted Illumina	DNA	A	60000	Kraken2	Rahnella sikkimica	1805933	1
Untargeted Illumina	DNA	A	60000	Kraken2	Hafnia paralvei	546367	1
Untargeted Illumina	DNA	A	60000	Kraken2	Halomonas sp. M1	3035470	1
Untargeted Illumina	DNA	A	60000	Kraken2	Halomonas sp. Y3	2956797	1
Untargeted Illumina	DNA	A	60000	Kraken2	Halomonas sp. DN3	2953657	1
Untargeted Illumina	DNA	A	60000	Kraken2	Halomonas sp. 3H	2952527	1
Untargeted Illumina	DNA	A	60000	Kraken2	Halomonas sp. PGE1	2730360	1
Untargeted Illumina	DNA	A	60000	Kraken2	Halomonas sp. THAF5a	2587844	1
Untargeted Illumina	DNA	A	60000	Kraken2	Halomonas meridiana	29570	1
Untargeted Illumina	DNA	A	60000	Kraken2	Halomonas beimenensis	475662	1
Untargeted Illumina	DNA	A	60000	Kraken2	Halomonas chromatireducens	507626	1
Untargeted Illumina	DNA	A	60000	Kraken2	Halomonas aestuarii	1897729	1
Untargeted Illumina	DNA	A	60000	Kraken2	Marinomonas mediterranea	119864	1
Untargeted Illumina	DNA	A	60000	Kraken2	Marinomonas sp. FW-1	2071621	1
Untargeted Illumina	DNA	A	60000	Kraken2	Endozoicomonas euniceicola	1234143	1
Untargeted Illumina	DNA	A	60000	Kraken2	Vibrio harveyi group	717610	1
Untargeted Illumina	DNA	A	60000	Kraken2	Vibrio alginolyticus	663	1
Untargeted Illumina	DNA	A	60000	Kraken2	Vibrio campbellii	680	1
Untargeted Illumina	DNA	A	60000	Kraken2	Vibrio sp. J383	2942997	1
Untargeted Illumina	DNA	A	60000	Kraken2	Vibrio sp. ED002	2785123	1
Untargeted Illumina	DNA	A	60000	Kraken2	Vibrio vulnificus	672	1
Untargeted Illumina	DNA	A	60000	Kraken2	Vibrio metoecus	1481663	1
Untargeted Illumina	DNA	A	60000	Kraken2	Vibrio pomeroyi	198832	1
Untargeted Illumina	DNA	A	60000	Kraken2	Vibrio neonatus	278860	1
Untargeted Illumina	DNA	A	60000	Kraken2	Vibrio rarus	413403	1
Untargeted Illumina	DNA	A	60000	Kraken2	Photobacterium profundum SS9	298386	1
Untargeted Illumina	DNA	A	60000	Kraken2	Aliivibrio fischeri ES114	312309	1
Untargeted Illumina	DNA	A	60000	Kraken2	Aliivibrio salmonicida	40269	1
Untargeted Illumina	DNA	A	60000	Kraken2	Grimontia hollisae	673	1
Untargeted Illumina	DNA	A	60000	Kraken2	Xanthomonadaceae	32033	1
Untargeted Illumina	DNA	A	60000	Kraken2	Stenotrophomonas acidaminiphila	128780	1
Untargeted Illumina	DNA	A	60000	Kraken2	Stenotrophomonas sp. LM091	1904944	1
Untargeted Illumina	DNA	A	60000	Kraken2	Xanthomonas	338	1
Untargeted Illumina	DNA	A	60000	Kraken2	Xanthomonas translucens pv. undulosa	487909	1
Untargeted Illumina	DNA	A	60000	Kraken2	Xanthomonas oryzae pv. oryzae	64187	1
Untargeted Illumina	DNA	A	60000	Kraken2	Xanthomonas citri	346	1
Untargeted Illumina	DNA	A	60000	Kraken2	Xanthomonas hortorum	56454	1
Untargeted Illumina	DNA	A	60000	Kraken2	Pseudoxanthomonas	83618	1
Untargeted Illumina	DNA	A	60000	Kraken2	Lysobacter	68	1
Untargeted Illumina	DNA	A	60000	Kraken2	Lysobacter gummosus	262324	1
Untargeted Illumina	DNA	A	60000	Kraken2	Lysobacter oculi	2698682	1
Untargeted Illumina	DNA	A	60000	Kraken2	Luteimonas granuli	1176533	1
Untargeted Illumina	DNA	A	60000	Kraken2	Rhodanobacter glycinis	582702	1
Untargeted Illumina	DNA	A	60000	Kraken2	Dokdonella koreensis DS-123	1300342	1
Untargeted Illumina	DNA	A	60000	Kraken2	Alteromonadales	135622	1
Untargeted Illumina	DNA	A	60000	Kraken2	Pseudoalteromonas	53246	1
Untargeted Illumina	DNA	A	60000	Kraken2	Pseudoalteromonas sp. GCY	2003316	1
Untargeted Illumina	DNA	A	60000	Kraken2	Pseudoalteromonas luteoviolacea	43657	1
Untargeted Illumina	DNA	A	60000	Kraken2	Catenovulum sediminis	1740262	1
Untargeted Illumina	DNA	A	60000	Kraken2	Alteromonas stellipolaris LMG 21856	1160720	1
Untargeted Illumina	DNA	A	60000	Kraken2	Paraneptunicella aestuarii	2831148	1
Untargeted Illumina	DNA	A	60000	Kraken2	Colwellia sp. M166	2583805	1
Untargeted Illumina	DNA	A	60000	Kraken2	Moritella sp. 28	2746232	1
Untargeted Illumina	DNA	A	60000	Kraken2	Legionella sainthelensi	28087	1
Untargeted Illumina	DNA	A	60000	Kraken2	Aquicella lusitana	254246	1
Untargeted Illumina	DNA	A	60000	Kraken2	Coxiella endosymbiont of Dermacentor marginatus	1656159	1
Untargeted Illumina	DNA	A	60000	Kraken2	Francisella uliginis	573570	1
Untargeted Illumina	DNA	A	60000	Kraken2	Piscirickettsia salmonis	1238	1
Untargeted Illumina	DNA	A	60000	Kraken2	Thiomicrorhabdus immobilis	2791037	1
Untargeted Illumina	DNA	A	60000	Kraken2	Aeromonas rivipollensis	948519	1
Untargeted Illumina	DNA	A	60000	Kraken2	Aeromonas sanarellii	633415	1
Untargeted Illumina	DNA	A	60000	Kraken2	Pasteurellaceae	712	1
Untargeted Illumina	DNA	A	60000	Kraken2	Mannheimia	75984	1
Untargeted Illumina	DNA	A	60000	Kraken2	Histophilus somni	731	1
Untargeted Illumina	DNA	A	60000	Kraken2	Histophilus somni 2336	228400	1
Untargeted Illumina	DNA	A	60000	Kraken2	Actinobacillus	713	1
Untargeted Illumina	DNA	A	60000	Kraken2	Pasteurella multocida	747	1
Untargeted Illumina	DNA	A	60000	Kraken2	Glaesserella parasuis	738	1
Untargeted Illumina	DNA	A	60000	Kraken2	Methylobacter sp. S3L5C	2839024	1
Untargeted Illumina	DNA	A	60000	Kraken2	Methylomagnum ishizawai	1760988	1
Untargeted Illumina	DNA	A	60000	Kraken2	Aequoribacter fuscus	2518989	1
Untargeted Illumina	DNA	A	60000	Kraken2	Microbulbifer aggregans	1769779	1
Untargeted Illumina	DNA	A	60000	Kraken2	Marichromatium purpuratum 984	765910	1
Untargeted Illumina	DNA	A	60000	Kraken2	Aquisalimonas sp. 2447	2740807	1
Untargeted Illumina	DNA	A	60000	Kraken2	Sulfurivermis fontis	1972068	1
Untargeted Illumina	DNA	A	60000	Kraken2	Candidatus Vesicomyosocius	2732587	1
Untargeted Illumina	DNA	A	60000	Kraken2	Candidatus Steffania adelgidicola	1076626	1
Untargeted Illumina	DNA	A	60000	Kraken2	Candidatus Reidiella endopervernicosa	2738883	1
Untargeted Illumina	DNA	A	60000	Kraken2	Isorropodon fossajaponicum endosymbiont JTNG4	1235284	1
Untargeted Illumina	DNA	A	60000	Kraken2	endosymbiont of unidentified scaly snail isolate Monju	1248727	1
Untargeted Illumina	DNA	A	60000	Kraken2	Frischella perrara	1267021	1
Untargeted Illumina	DNA	A	60000	Kraken2	Sulfuricaulis limicola	1620215	1
Untargeted Illumina	DNA	A	60000	Kraken2	Methylorubrum extorquens PA1	419610	1
Untargeted Illumina	DNA	A	60000	Kraken2	Methylorubrum sp. GM97	2938232	1
Untargeted Illumina	DNA	A	60000	Kraken2	Methylobacterium sp. FF17	2984843	1
Untargeted Illumina	DNA	A	60000	Kraken2	Methylobacterium durans	2202825	1
Untargeted Illumina	DNA	A	60000	Kraken2	Bradyrhizobium genosp. L	83637	1
Untargeted Illumina	DNA	A	60000	Kraken2	Bradyrhizobium sp. ORS 278	114615	1
Untargeted Illumina	DNA	A	60000	Kraken2	Bradyrhizobium sp. ORS 285	115808	1
Untargeted Illumina	DNA	A	60000	Kraken2	Bradyrhizobium sp. CB3481	3039158	1
Untargeted Illumina	DNA	A	60000	Kraken2	Bradyrhizobium sp. SK17	2057741	1
Untargeted Illumina	DNA	A	60000	Kraken2	Bradyrhizobium sp. CCBAU 051011	858422	1
Untargeted Illumina	DNA	A	60000	Kraken2	Bradyrhizobium sp. 6(2017)	1197460	1
Untargeted Illumina	DNA	A	60000	Kraken2	Bradyrhizobium sp. A19	2898149	1
Untargeted Illumina	DNA	A	60000	Kraken2	Bradyrhizobium paxllaeri	190148	1
Untargeted Illumina	DNA	A	60000	Kraken2	Bradyrhizobium cosmicum	1404864	1
Untargeted Illumina	DNA	A	60000	Kraken2	Bradyrhizobium icense	1274631	1
Untargeted Illumina	DNA	A	60000	Kraken2	Rhodopseudomonas palustris	1076	1
Untargeted Illumina	DNA	A	60000	Kraken2	Rhodopseudomonas boonkerdii	475937	1
Untargeted Illumina	DNA	A	60000	Kraken2	Rhodopseudomonas sp. P2A-2r	2991972	1
Untargeted Illumina	DNA	A	60000	Kraken2	Nitrobacter hamburgensis X14	323097	1
Untargeted Illumina	DNA	A	60000	Kraken2	Afipia carboxidovorans	40137	1
Untargeted Illumina	DNA	A	60000	Kraken2	Rhizobiaceae	82115	1
Untargeted Illumina	DNA	A	60000	Kraken2	Rhizobium/Agrobacterium group	227290	1
Untargeted Illumina	DNA	A	60000	Kraken2	Rhizobium sp. Pop5	1223565	1
Untargeted Illumina	DNA	A	60000	Kraken2	Rhizobium sp. CB3090	3039156	1
Untargeted Illumina	DNA	A	60000	Kraken2	Rhizobium sp. X9	2815360	1
Untargeted Illumina	DNA	A	60000	Kraken2	Rhizobium sp. AB2/73	2795216	1
Untargeted Illumina	DNA	A	60000	Kraken2	Rhizobium sp. BG4	2613770	1
Untargeted Illumina	DNA	A	60000	Kraken2	Rhizobium leguminosarum	384	1
Untargeted Illumina	DNA	A	60000	Kraken2	Rhizobium leguminosarum bv. trifolii WSM1325	395491	1
Untargeted Illumina	DNA	A	60000	Kraken2	Rhizobium rhizoryzae	451876	1
Untargeted Illumina	DNA	A	60000	Kraken2	Agrobacterium larrymoorei	160699	1
Untargeted Illumina	DNA	A	60000	Kraken2	Neorhizobium galegae bv. orientalis str. HAMBI 540	1028800	1
Untargeted Illumina	DNA	A	60000	Kraken2	Shinella sp. PSBB067	2715959	1
Untargeted Illumina	DNA	A	60000	Kraken2	Shinella sp. XGS7	2877941	1
Untargeted Illumina	DNA	A	60000	Kraken2	Candidatus Liberibacter americanus str. Sao Paulo	1261131	1
Untargeted Illumina	DNA	A	60000	Kraken2	Candidatus Liberibacter solanacearum CLso-ZC1	658172	1
Untargeted Illumina	DNA	A	60000	Kraken2	Sinorhizobium fredii CCBAU 25509	1128330	1
Untargeted Illumina	DNA	A	60000	Kraken2	Sinorhizobium numidicum	680248	1
Untargeted Illumina	DNA	A	60000	Kraken2	Ancylobacter	99	1
Untargeted Illumina	DNA	A	60000	Kraken2	Ancylobacter sp. TS-1	1850374	1
Untargeted Illumina	DNA	A	60000	Kraken2	Xanthobacter sp. YC-JY1	2419844	1
Untargeted Illumina	DNA	A	60000	Kraken2	Azorhizobium caulinodans ORS 571	438753	1
Untargeted Illumina	DNA	A	60000	Kraken2	Methyloligella sp. GL2	2742204	1
Untargeted Illumina	DNA	A	60000	Kraken2	Mesorhizobium sp. B2-8-5	2589903	1
Untargeted Illumina	DNA	A	60000	Kraken2	Mesorhizobium sp. 131-2-1	2744518	1
Untargeted Illumina	DNA	A	60000	Kraken2	Mesorhizobium sp. M1B.F.Ca.ET.045.04.1.1	2493673	1
Untargeted Illumina	DNA	A	60000	Kraken2	Mesorhizobium loti R88b	935548	1
Untargeted Illumina	DNA	A	60000	Kraken2	Mesorhizobium japonicum	2066070	1
Untargeted Illumina	DNA	A	60000	Kraken2	unclassified Aminobacter	2644704	1
Untargeted Illumina	DNA	A	60000	Kraken2	Aurantimonadaceae	255475	1
Untargeted Illumina	DNA	A	60000	Kraken2	Martelella	293088	1
Untargeted Illumina	DNA	A	60000	Kraken2	Martelella endophytica	1486262	1
Untargeted Illumina	DNA	A	60000	Kraken2	Aureimonas sp. SA4125	2826993	1
Untargeted Illumina	DNA	A	60000	Kraken2	Aureimonas mangrovi	2758041	1
Untargeted Illumina	DNA	A	60000	Kraken2	Bosea	85413	1
Untargeted Illumina	DNA	A	60000	Kraken2	Bosea sp. RAC05	1842539	1
Untargeted Illumina	DNA	A	60000	Kraken2	Bosea sp. ANAM02	2020412	1
Untargeted Illumina	DNA	A	60000	Kraken2	Methylocella tundrae	227605	1
Untargeted Illumina	DNA	A	60000	Kraken2	Methylocapsa sp. D3K7	3041435	1
Untargeted Illumina	DNA	A	60000	Kraken2	Methylovirgula ligni	569860	1
Untargeted Illumina	DNA	A	60000	Kraken2	Devosia sp. A16	1736675	1
Untargeted Illumina	DNA	A	60000	Kraken2	Devosia sp. SL43	2806348	1
Untargeted Illumina	DNA	A	60000	Kraken2	Devosia salina	2860336	1
Untargeted Illumina	DNA	A	60000	Kraken2	Pannonibacter phragmitetus	121719	1
Untargeted Illumina	DNA	A	60000	Kraken2	Pannonibacter phragmitetus BB	1402210	1
Untargeted Illumina	DNA	A	60000	Kraken2	Roseibium aggregatum	187304	1
Untargeted Illumina	DNA	A	60000	Kraken2	Brucella	234	1
Untargeted Illumina	DNA	A	60000	Kraken2	Brucella sp. 2716	2975052	1
Untargeted Illumina	DNA	A	60000	Kraken2	Bartonella	773	1
Untargeted Illumina	DNA	A	60000	Kraken2	Bartonella sp. 1-1C	515256	1
Untargeted Illumina	DNA	A	60000	Kraken2	Chelatococcus sp. CO-6	1702325	1
Untargeted Illumina	DNA	A	60000	Kraken2	Lichenihabitans psoromatis	2528642	1
Untargeted Illumina	DNA	A	60000	Kraken2	Kaistia sp. 32K	2795690	1
Untargeted Illumina	DNA	A	60000	Kraken2	Blastochloris tepida	2233851	1
Untargeted Illumina	DNA	A	60000	Kraken2	Rhodobacterales	204455	1
Untargeted Illumina	DNA	A	60000	Kraken2	Paracoccus sp. S3-43	3030011	1
Untargeted Illumina	DNA	A	60000	Kraken2	Paracoccus pantotrophus	82367	1
Untargeted Illumina	DNA	A	60000	Kraken2	Paracoccus suum	2259340	1
Untargeted Illumina	DNA	A	60000	Kraken2	Paracoccus mutanolyticus	1499308	1
Untargeted Illumina	DNA	A	60000	Kraken2	Rhodobaca barguzinensis	441209	1
Untargeted Illumina	DNA	A	60000	Kraken2	Gemmobacter aquarius	2169400	1
Untargeted Illumina	DNA	A	60000	Kraken2	Rhodophyticola sp. CCM32	2916397	1
Untargeted Illumina	DNA	A	60000	Kraken2	Thioclava electrotropha	1549850	1
Untargeted Illumina	DNA	A	60000	Kraken2	Silicimonas algicola	1826607	1
Untargeted Illumina	DNA	A	60000	Kraken2	Fuscovulum sp. YMD61	3042299	1
Untargeted Illumina	DNA	A	60000	Kraken2	Cereibacter	1653176	1
Untargeted Illumina	DNA	A	60000	Kraken2	Roseobacteraceae	2854170	1
Untargeted Illumina	DNA	A	60000	Kraken2	Sulfitobacter	60136	1
Untargeted Illumina	DNA	A	60000	Kraken2	Roseovarius tolerans	74031	1
Untargeted Illumina	DNA	A	60000	Kraken2	Roseovarius sp. SCSIO 43702	2823043	1
Untargeted Illumina	DNA	A	60000	Kraken2	Octadecabacter sp. SW4	2602067	1
Untargeted Illumina	DNA	A	60000	Kraken2	Ponticoccus alexandrii	1943633	1
Untargeted Illumina	DNA	A	60000	Kraken2	Oceanicola sp. D3	2587163	1
Untargeted Illumina	DNA	A	60000	Kraken2	Actibacterium sp. EMB200-NS6	1609966	1
Untargeted Illumina	DNA	A	60000	Kraken2	Mameliella alba	561184	1
Untargeted Illumina	DNA	A	60000	Kraken2	Roseivivax marinus	1379903	1
Untargeted Illumina	DNA	A	60000	Kraken2	Ketogulonicigenium vulgare	92945	1
Untargeted Illumina	DNA	A	60000	Kraken2	Sphingomonas	13687	1
Untargeted Illumina	DNA	A	60000	Kraken2	Sphingomonas sp. R1	399176	1
Untargeted Illumina	DNA	A	60000	Kraken2	Sphingomonas sp. HMP9	1517554	1
Untargeted Illumina	DNA	A	60000	Kraken2	Sphingomonas sp. AAP5	1523415	1
Untargeted Illumina	DNA	A	60000	Kraken2	Sphingomonas sp. S6-11	2991075	1
Untargeted Illumina	DNA	A	60000	Kraken2	Sphingomonas sp. NIC1	1961362	1
Untargeted Illumina	DNA	A	60000	Kraken2	Sphingomonas sp. CL5.1	2653203	1
Untargeted Illumina	DNA	A	60000	Kraken2	Sphingomonas sp. ZFBP2030	2972485	1
Untargeted Illumina	DNA	A	60000	Kraken2	Sphingomonas cannabina	2899123	1
Untargeted Illumina	DNA	A	60000	Kraken2	Sphingomonas paucimobilis	13689	1
Untargeted Illumina	DNA	A	60000	Kraken2	Sphingomonas insulae	424800	1
Untargeted Illumina	DNA	A	60000	Kraken2	Sphingobium sp. SYK-6	627192	1
Untargeted Illumina	DNA	A	60000	Kraken2	Sphingobium sp. RAC03	1843368	1
Untargeted Illumina	DNA	A	60000	Kraken2	Sphingobium sp. KCTC 72723	2733867	1
Untargeted Illumina	DNA	A	60000	Kraken2	Sphingobium sp. PAMC28499	2565554	1
Untargeted Illumina	DNA	A	60000	Kraken2	Sphingobium yanoikuyae	13690	1
Untargeted Illumina	DNA	A	60000	Kraken2	Sphingobium xenophagum	121428	1
Untargeted Illumina	DNA	A	60000	Kraken2	Sphingobium phenoxybenzoativorans	1592790	1
Untargeted Illumina	DNA	A	60000	Kraken2	Sphingopyxis sp. MG	1866325	1
Untargeted Illumina	DNA	A	60000	Kraken2	Sphingopyxis sp. FD7	1914525	1
Untargeted Illumina	DNA	A	60000	Kraken2	Sphingopyxis sp. DBS4	2968500	1
Untargeted Illumina	DNA	A	60000	Kraken2	Sphingopyxis alaskensis RB2256	317655	1
Untargeted Illumina	DNA	A	60000	Kraken2	Sphingosinithalassobacter	2676233	1
Untargeted Illumina	DNA	A	60000	Kraken2	Novosphingopyxis iocasae	2762729	1
Untargeted Illumina	DNA	A	60000	Kraken2	Erythrobacter neustonensis	1112	1
Untargeted Illumina	DNA	A	60000	Kraken2	Erythrobacter sp. BLCC-B19	3025315	1
Untargeted Illumina	DNA	A	60000	Kraken2	Croceicoccus sp. Ery5	1703340	1
Untargeted Illumina	DNA	A	60000	Kraken2	Aurantiacibacter atlanticus	1648404	1
Untargeted Illumina	DNA	A	60000	Kraken2	unclassified Brevundimonas	2622653	1
Untargeted Illumina	DNA	A	60000	Kraken2	Brevundimonas sp. LM2	1938605	1
Untargeted Illumina	DNA	A	60000	Kraken2	Brevundimonas sp. Bb-A	2560058	1
Untargeted Illumina	DNA	A	60000	Kraken2	Brevundimonas sp. MF30-B	2561924	1
Untargeted Illumina	DNA	A	60000	Kraken2	Brevundimonas sp. PAMC22021	2861285	1
Untargeted Illumina	DNA	A	60000	Kraken2	Brevundimonas diminuta	293	1
Untargeted Illumina	DNA	A	60000	Kraken2	Ehrlichia sp. HF	391036	1
Untargeted Illumina	DNA	A	60000	Kraken2	Orientia tsutsugamushi	784	1
Untargeted Illumina	DNA	A	60000	Kraken2	Roseomonas sp. FDAARGOS_362	2018065	1
Untargeted Illumina	DNA	A	60000	Kraken2	Roseomonas haemaphysalidis	2768162	1
Untargeted Illumina	DNA	A	60000	Kraken2	Acidiphilium cryptum JF-5	349163	1
Untargeted Illumina	DNA	A	60000	Kraken2	Acetobacter pasteurianus	438	1
Untargeted Illumina	DNA	A	60000	Kraken2	Hypericibacter adhaerens	2602016	1
Untargeted Illumina	DNA	A	60000	Kraken2	Paremcibacter congregatus	2043170	1
Untargeted Illumina	DNA	A	60000	Kraken2	Acidovorax	12916	1
Untargeted Illumina	DNA	A	60000	Kraken2	Acidovorax sp. KKS102	358220	1
Untargeted Illumina	DNA	A	60000	Kraken2	Acidovorax sp. 5MLIR	2949090	1
Untargeted Illumina	DNA	A	60000	Kraken2	unclassified Hydrogenophaga	2610897	1
Untargeted Illumina	DNA	A	60000	Kraken2	Hydrogenophaga sp. RAC07	1842537	1
Untargeted Illumina	DNA	A	60000	Kraken2	Hydrogenophaga sp. YM1	2806262	1
Untargeted Illumina	DNA	A	60000	Kraken2	Variovorax sp. PBL-H6	434009	1
Untargeted Illumina	DNA	A	60000	Kraken2	Variovorax boronicumulans	436515	1
Untargeted Illumina	DNA	A	60000	Kraken2	Comamonas thiooxydans	363952	1
Untargeted Illumina	DNA	A	60000	Kraken2	Delftia tsuruhatensis	180282	1
Untargeted Illumina	DNA	A	60000	Kraken2	Delftia lacustris	558537	1
Untargeted Illumina	DNA	A	60000	Kraken2	Rhodoferax sp. AJA081-3	2752316	1
Untargeted Illumina	DNA	A	60000	Kraken2	Rhodoferax saidenbachensis	1484693	1
Untargeted Illumina	DNA	A	60000	Kraken2	Rhodoferax koreense	1842727	1
Untargeted Illumina	DNA	A	60000	Kraken2	Rhodoferax sediminis	2509614	1
Untargeted Illumina	DNA	A	60000	Kraken2	Polaromonas naphthalenivorans CJ2	365044	1
Untargeted Illumina	DNA	A	60000	Kraken2	Diaphorobacter	238749	1
Untargeted Illumina	DNA	A	60000	Kraken2	Diaphorobacter sp. HDW4B	2714925	1
Untargeted Illumina	DNA	A	60000	Kraken2	Ramlibacter tataouinensis TTB310	365046	1
Untargeted Illumina	DNA	A	60000	Kraken2	Melaminivora suipulveris	2109913	1
Untargeted Illumina	DNA	A	60000	Kraken2	Alicycliphilus denitrificans	179636	1
Untargeted Illumina	DNA	A	60000	Kraken2	Simplicispira suum	2109915	1
Untargeted Illumina	DNA	A	60000	Kraken2	Verminephrobacter eiseniae EF01-2	391735	1
Untargeted Illumina	DNA	A	60000	Kraken2	Limnohabitans sp. INBF002	2986280	1
Untargeted Illumina	DNA	A	60000	Kraken2	Serpentinimonas raichei	1458425	1
Untargeted Illumina	DNA	A	60000	Kraken2	Paraburkholderia caffeinilytica	1761016	1
Untargeted Illumina	DNA	A	60000	Kraken2	Paraburkholderia xenovorans LB400	266265	1
Untargeted Illumina	DNA	A	60000	Kraken2	Paraburkholderia megapolitana	420953	1
Untargeted Illumina	DNA	A	60000	Kraken2	Burkholderia cepacia	292	1
Untargeted Illumina	DNA	A	60000	Kraken2	Burkholderia lata	482957	1
Untargeted Illumina	DNA	A	60000	Kraken2	Burkholderia glumae	337	1
Untargeted Illumina	DNA	A	60000	Kraken2	Burkholderia gladioli	28095	1
Untargeted Illumina	DNA	A	60000	Kraken2	Burkholderia sp. MSMB617WGS	1637831	1
Untargeted Illumina	DNA	A	60000	Kraken2	Cupriavidus	106589	1
Untargeted Illumina	DNA	A	60000	Kraken2	Cupriavidus gilardii	82541	1
Untargeted Illumina	DNA	A	60000	Kraken2	Cupriavidus sp. USMAA2-4	876364	1
Untargeted Illumina	DNA	A	60000	Kraken2	Pandoraea	93217	1
Untargeted Illumina	DNA	A	60000	Kraken2	Pandoraea oxalativorans	573737	1
Untargeted Illumina	DNA	A	60000	Kraken2	unclassified Caballeronia	2646786	1
Untargeted Illumina	DNA	A	60000	Kraken2	Caldimonas thermodepolymerans	215580	1
Untargeted Illumina	DNA	A	60000	Kraken2	Caldimonas brevitalea	413882	1
Untargeted Illumina	DNA	A	60000	Kraken2	Leptothrix cholodnii SP-6	395495	1
Untargeted Illumina	DNA	A	60000	Kraken2	Rubrivivax gelatinosus IL144	983917	1
Untargeted Illumina	DNA	A	60000	Kraken2	Sphaerotilus sulfidivorans	639200	1
Untargeted Illumina	DNA	A	60000	Kraken2	Roseateles sp. BIM B-1768	2978473	1
Untargeted Illumina	DNA	A	60000	Kraken2	Herbaspirillum rubrisubalbicans	80842	1
Untargeted Illumina	DNA	A	60000	Kraken2	Janthinobacterium sp. LM6	1938606	1
Untargeted Illumina	DNA	A	60000	Kraken2	Massilia	149698	1
Untargeted Illumina	DNA	A	60000	Kraken2	Massilia varians	457921	1
Untargeted Illumina	DNA	A	60000	Kraken2	Massilia sp. YMA4	1593482	1
Untargeted Illumina	DNA	A	60000	Kraken2	Pseudoduganella albidiflava	321983	1
Untargeted Illumina	DNA	A	60000	Kraken2	Collimonas fungivorans Ter331	1005048	1
Untargeted Illumina	DNA	A	60000	Kraken2	Rugamonas sp. DEMB1	3039386	1
Untargeted Illumina	DNA	A	60000	Kraken2	Undibacterium sp. YM2	2058625	1
Untargeted Illumina	DNA	A	60000	Kraken2	Noviherbaspirillum sp. UKPF54	2601898	1
Untargeted Illumina	DNA	A	60000	Kraken2	Alcaligenes faecalis	511	1
Untargeted Illumina	DNA	A	60000	Kraken2	Alcaligenes aquatilis	323284	1
Untargeted Illumina	DNA	A	60000	Kraken2	Alcaligenes ammonioxydans	2582914	1
Untargeted Illumina	DNA	A	60000	Kraken2	Bordetella bronchialis	463025	1
Untargeted Illumina	DNA	A	60000	Kraken2	Pigmentiphaga sp. H8	2488560	1
Untargeted Illumina	DNA	A	60000	Kraken2	Castellaniella defragrans 65Phen	1437824	1
Untargeted Illumina	DNA	A	60000	Kraken2	Orrella dioscoreae	1851544	1
Untargeted Illumina	DNA	A	60000	Kraken2	Aquabacterium olei	1296669	1
Untargeted Illumina	DNA	A	60000	Kraken2	Tepidimonas taiwanensis	307486	1
Untargeted Illumina	DNA	A	60000	Kraken2	Paucibacter sp. KCTC 42545	1768242	1
Untargeted Illumina	DNA	A	60000	Kraken2	Azospira sp. I09	1765049	1
Untargeted Illumina	DNA	A	60000	Kraken2	Azospira inquinata	2785627	1
Untargeted Illumina	DNA	A	60000	Kraken2	Thauera	33057	1
Untargeted Illumina	DNA	A	60000	Kraken2	Thauera sp. PIV-1	204461	1
Untargeted Illumina	DNA	A	60000	Kraken2	Thauera sp. WB-2	2897772	1
Untargeted Illumina	DNA	A	60000	Kraken2	Azoarcus sp. KH32C	748247	1
Untargeted Illumina	DNA	A	60000	Kraken2	Chromobacterium	535	1
Untargeted Illumina	DNA	A	60000	Kraken2	Chromobacterium phragmitis	2202141	1
Untargeted Illumina	DNA	A	60000	Kraken2	Vogesella sp. XCS3	2877939	1
Untargeted Illumina	DNA	A	60000	Kraken2	Chitinibacter fontanus	1737446	1
Untargeted Illumina	DNA	A	60000	Kraken2	Deefgea piscis	2739061	1
Untargeted Illumina	DNA	A	60000	Kraken2	Neisseria	482	1
Untargeted Illumina	DNA	A	60000	Kraken2	Neisseria mucosa	488	1
Untargeted Illumina	DNA	A	60000	Kraken2	Neisseria weixii	1853276	1
Untargeted Illumina	DNA	A	60000	Kraken2	Vitreoscilla filiformis	63	1
Untargeted Illumina	DNA	A	60000	Kraken2	Methylophilaceae	32011	1
Untargeted Illumina	DNA	A	60000	Kraken2	Methyloversatilis sp. RAC08	1842540	1
Untargeted Illumina	DNA	A	60000	Kraken2	Sulfuricystis thermophila	2496847	1
Untargeted Illumina	DNA	A	60000	Kraken2	Nitrosomonas ureae	44577	1
Untargeted Illumina	DNA	A	60000	Kraken2	Sulfuricella denitrificans skB26	1163617	1
Untargeted Illumina	DNA	A	60000	Kraken2	Usitatibacter rugosus	2732067	1
Untargeted Illumina	DNA	A	60000	Kraken2	Clostridium sp. C1	1155388	1
Untargeted Illumina	DNA	A	60000	Kraken2	Clostridium sp. AWRP	2212991	1
Untargeted Illumina	DNA	A	60000	Kraken2	Clostridium sp. JN-1	2483110	1
Untargeted Illumina	DNA	A	60000	Kraken2	Clostridium botulinum BKT015925	929506	1
Untargeted Illumina	DNA	A	60000	Kraken2	Clostridium saccharoperbutylacetonicum	36745	1
Untargeted Illumina	DNA	A	60000	Kraken2	Clostridium saccharoperbutylacetonicum N1-4(HMT)	931276	1
Untargeted Illumina	DNA	A	60000	Kraken2	Clostridium tyrobutyricum	1519	1
Untargeted Illumina	DNA	A	60000	Kraken2	Clostridium manihotivorum	2320868	1
Untargeted Illumina	DNA	A	60000	Kraken2	Clostridium fermenticellae	2068654	1
Untargeted Illumina	DNA	A	60000	Kraken2	Clostridium thermarum	1716543	1
Untargeted Illumina	DNA	A	60000	Kraken2	Clostridium formicaceticum	1497	1
Untargeted Illumina	DNA	A	60000	Kraken2	Clostridium gelidum	704125	1
Untargeted Illumina	DNA	A	60000	Kraken2	Clostridium baratii str. Sullivan	1415775	1
Untargeted Illumina	DNA	A	60000	Kraken2	Clostridium beijerinckii	1520	1
Untargeted Illumina	DNA	A	60000	Kraken2	Clostridium kluyveri	1534	1
Untargeted Illumina	DNA	A	60000	Kraken2	Clostridium felsineum	36839	1
Untargeted Illumina	DNA	A	60000	Kraken2	Clostridium scatologenes	1548	1
Untargeted Illumina	DNA	A	60000	Kraken2	Caloramator sp. E03	2576307	1
Untargeted Illumina	DNA	A	60000	Kraken2	Alkaliphilus metalliredigens QYMF	293826	1
Untargeted Illumina	DNA	A	60000	Kraken2	Alkaliphilus sp. B6464	2731219	1
Untargeted Illumina	DNA	A	60000	Kraken2	unclassified Candidatus Arthromitus	2638829	1
Untargeted Illumina	DNA	A	60000	Kraken2	Crassaminicella thermophila	2599308	1
Untargeted Illumina	DNA	A	60000	Kraken2	Paraclostridium bifermentans	1490	1
Untargeted Illumina	DNA	A	60000	Kraken2	Peptostreptococcus sp. CBA3647	3003601	1
Untargeted Illumina	DNA	A	60000	Kraken2	Peptacetobacter hiranonis	89152	1
Untargeted Illumina	DNA	A	60000	Kraken2	Blautia	572511	1
Untargeted Illumina	DNA	A	60000	Kraken2	Blautia wexlerae DSM 19850	1121115	1
Untargeted Illumina	DNA	A	60000	Kraken2	Blautia pseudococcoides	1796616	1
Untargeted Illumina	DNA	A	60000	Kraken2	Butyrivibrio fibrisolvens	831	1
Untargeted Illumina	DNA	A	60000	Kraken2	[Clostridium] hylemonae DSM 15053	553973	1
Untargeted Illumina	DNA	A	60000	Kraken2	Anaeropeptidivorans aminofermentans	2934315	1
Untargeted Illumina	DNA	A	60000	Kraken2	Coprococcus eutactus	33043	1
Untargeted Illumina	DNA	A	60000	Kraken2	Lachnoanaerobaculum umeaense	617123	1
Untargeted Illumina	DNA	A	60000	Kraken2	Lachnospira eligens	39485	1
Untargeted Illumina	DNA	A	60000	Kraken2	Anaerocolumna sp. AGMB13025	3039116	1
Untargeted Illumina	DNA	A	60000	Kraken2	Anaerotignum propionicum DSM 1682	991789	1
Untargeted Illumina	DNA	A	60000	Kraken2	Thermocaproicibacter melissae	2966552	1
Untargeted Illumina	DNA	A	60000	Kraken2	unclassified Ruminococcus	2608920	1
Untargeted Illumina	DNA	A	60000	Kraken2	Vescimonas coprocola	2714355	1
Untargeted Illumina	DNA	A	60000	Kraken2	Caproicibacter fermentans	2576756	1
Untargeted Illumina	DNA	A	60000	Kraken2	Caproiciproducens sp. NJN-50	2507162	1
Untargeted Illumina	DNA	A	60000	Kraken2	Ruminiclostridium herbifermentans	2488810	1
Untargeted Illumina	DNA	A	60000	Kraken2	Faecalibacterium prausnitzii	853	1
Untargeted Illumina	DNA	A	60000	Kraken2	Vallitalea pronyensis	1348613	1
Untargeted Illumina	DNA	A	60000	Kraken2	Desulfitobacterium hafniense Y51	138119	1
Untargeted Illumina	DNA	A	60000	Kraken2	Desulfosporosinus acidiphilus SJ4	646529	1
Untargeted Illumina	DNA	A	60000	Kraken2	Cellulosilyticum	698776	1
Untargeted Illumina	DNA	A	60000	Kraken2	Acetobacterium woodii DSM 1030	931626	1
Untargeted Illumina	DNA	A	60000	Kraken2	Thermoanaerobacterium thermosaccharolyticum DSM 571	580327	1
Untargeted Illumina	DNA	A	60000	Kraken2	Anoxybacter fermentans	1323375	1
Untargeted Illumina	DNA	A	60000	Kraken2	Halothermothrix orenii H 168	373903	1
Untargeted Illumina	DNA	A	60000	Kraken2	Natranaerofaba carboxydovora	2742683	1
Untargeted Illumina	DNA	A	60000	Kraken2	Tepidanaerobacter acetatoxydans Re1	1209989	1
Untargeted Illumina	DNA	A	60000	Kraken2	Bacillus cereus FRI-35	1217984	1
Untargeted Illumina	DNA	A	60000	Kraken2	Bacillus thuringiensis Bt18247	1423143	1
Untargeted Illumina	DNA	A	60000	Kraken2	Bacillus thuringiensis Bt407	527021	1
Untargeted Illumina	DNA	A	60000	Kraken2	Bacillus wiedmannii	1890302	1
Untargeted Illumina	DNA	A	60000	Kraken2	Bacillus paranthracis	2026186	1
Untargeted Illumina	DNA	A	60000	Kraken2	Bacillus sp. 1NLA3E	666686	1
Untargeted Illumina	DNA	A	60000	Kraken2	Bacillus sp. Cs-700	2589818	1
Untargeted Illumina	DNA	A	60000	Kraken2	Bacillus sp. HNR-4	2796141	1
Untargeted Illumina	DNA	A	60000	Kraken2	Bacillus paralicheniformis	1648923	1
Untargeted Illumina	DNA	A	60000	Kraken2	Bacillus velezensis	492670	1
Untargeted Illumina	DNA	A	60000	Kraken2	Bacillus methanolicus	1471	1
Untargeted Illumina	DNA	A	60000	Kraken2	Bacillus aquiflavi	2672567	1
Untargeted Illumina	DNA	A	60000	Kraken2	Bacillus pumilus	1408	1
Untargeted Illumina	DNA	A	60000	Kraken2	Bacillus glycinifermentans	1664069	1
Untargeted Illumina	DNA	A	60000	Kraken2	Priestia koreensis	284581	1
Untargeted Illumina	DNA	A	60000	Kraken2	Priestia filamentosa	1402861	1
Untargeted Illumina	DNA	A	60000	Kraken2	Heyndrickxia	2837504	1
Untargeted Illumina	DNA	A	60000	Kraken2	Niallia circulans	1397	1
Untargeted Illumina	DNA	A	60000	Kraken2	Oceanobacillus zhaokaii	2052660	1
Untargeted Illumina	DNA	A	60000	Kraken2	Peribacillus simplex NBRC 15720 = DSM 1321	1349754	1
Untargeted Illumina	DNA	A	60000	Kraken2	Lysinibacillus	400634	1
Untargeted Illumina	DNA	A	60000	Kraken2	Lysinibacillus sphaericus	1421	1
Untargeted Illumina	DNA	A	60000	Kraken2	Lysinibacillus sp. 2017	2169540	1
Untargeted Illumina	DNA	A	60000	Kraken2	Virgibacillus halodenitrificans	1482	1
Untargeted Illumina	DNA	A	60000	Kraken2	Virgibacillus natechei	1216297	1
Untargeted Illumina	DNA	A	60000	Kraken2	Pontibacillus sp. ALD_SL1	2777185	1
Untargeted Illumina	DNA	A	60000	Kraken2	Paenalkalicoccus suaedae	2592382	1
Untargeted Illumina	DNA	A	60000	Kraken2	Metabacillus litoralis	152268	1
Untargeted Illumina	DNA	A	60000	Kraken2	Halalkalibacter krulwichiae	199441	1
Untargeted Illumina	DNA	A	60000	Kraken2	Allobacillus halotolerans	570278	1
Untargeted Illumina	DNA	A	60000	Kraken2	Salisediminibacterium beveridgei	632773	1
Untargeted Illumina	DNA	A	60000	Kraken2	Sutcliffiella horikoshii	79883	1
Untargeted Illumina	DNA	A	60000	Kraken2	Staphylococcus saprophyticus	29385	1
Untargeted Illumina	DNA	A	60000	Kraken2	Staphylococcus pasteuri	45972	1
Untargeted Illumina	DNA	A	60000	Kraken2	Staphylococcus ureilyticus	94138	1
Untargeted Illumina	DNA	A	60000	Kraken2	Staphylococcus schweitzeri	1654388	1
Untargeted Illumina	DNA	A	60000	Kraken2	Staphylococcus edaphicus	1955013	1
Untargeted Illumina	DNA	A	60000	Kraken2	Staphylococcus lloydii	2781774	1
Untargeted Illumina	DNA	A	60000	Kraken2	Staphylococcus pseudintermedius	283734	1
Untargeted Illumina	DNA	A	60000	Kraken2	Staphylococcus shinii	2912228	1
Untargeted Illumina	DNA	A	60000	Kraken2	Staphylococcus hyicus	1284	1
Untargeted Illumina	DNA	A	60000	Kraken2	Staphylococcus gallinarum	1293	1
Untargeted Illumina	DNA	A	60000	Kraken2	Staphylococcus muscae	1294	1
Untargeted Illumina	DNA	A	60000	Kraken2	Macrococcus brunensis	198483	1
Untargeted Illumina	DNA	A	60000	Kraken2	Macrococcus sp. IME1552	1898474	1
Untargeted Illumina	DNA	A	60000	Kraken2	Jeotgalicoccus sp. WY2	2708346	1
Untargeted Illumina	DNA	A	60000	Kraken2	Paenibacillus sp. B01	2660554	1
Untargeted Illumina	DNA	A	60000	Kraken2	Paenibacillus sp. N3/727	2925845	1
Untargeted Illumina	DNA	A	60000	Kraken2	Paenibacillus sp. JNUCC-31	2777983	1
Untargeted Illumina	DNA	A	60000	Kraken2	Paenibacillus sp. FSL R7-0273	1536772	1
Untargeted Illumina	DNA	A	60000	Kraken2	Paenibacillus sp. FSL R7-0331	1536773	1
Untargeted Illumina	DNA	A	60000	Kraken2	Paenibacillus pabuli	1472	1
Untargeted Illumina	DNA	A	60000	Kraken2	Paenibacillus andongensis	2975482	1
Untargeted Illumina	DNA	A	60000	Kraken2	Paenibacillus crassostreae	1763538	1
Untargeted Illumina	DNA	A	60000	Kraken2	Paenibacillus lutimineralis	2707005	1
Untargeted Illumina	DNA	A	60000	Kraken2	Brevibacillus	55080	1
Untargeted Illumina	DNA	A	60000	Kraken2	Brevibacillus sp. BB3-R1	2950604	1
Untargeted Illumina	DNA	A	60000	Kraken2	Aneurinibacillus sp. Ricciae_BoGa-3	3022697	1
Untargeted Illumina	DNA	A	60000	Kraken2	Sporosarcina ureilytica	298596	1
Untargeted Illumina	DNA	A	60000	Kraken2	unclassified Sporosarcina	2647733	1
Untargeted Illumina	DNA	A	60000	Kraken2	Gemella haemolysans	1379	1
Untargeted Illumina	DNA	A	60000	Kraken2	unclassified Gemella	2624949	1
Untargeted Illumina	DNA	A	60000	Kraken2	Alicyclobacillus fastidiosus	392011	1
Untargeted Illumina	DNA	A	60000	Kraken2	Streptococcus agalactiae ILRI005	1309807	1
Untargeted Illumina	DNA	A	60000	Kraken2	Streptococcus sanguinis SK36	388919	1
Untargeted Illumina	DNA	A	60000	Kraken2	Streptococcus cristatus ATCC 51100	889201	1
Untargeted Illumina	DNA	A	60000	Kraken2	Streptococcus pluranimalium	82348	1
Untargeted Illumina	DNA	A	60000	Kraken2	Streptococcus suis	1307	1
Untargeted Illumina	DNA	A	60000	Kraken2	Streptococcus chenjunshii	2173853	1
Untargeted Illumina	DNA	A	60000	Kraken2	Streptococcus thermophilus	1308	1
Untargeted Illumina	DNA	A	60000	Kraken2	Streptococcus sobrinus	1310	1
Untargeted Illumina	DNA	A	60000	Kraken2	Lactococcus	1357	1
Untargeted Illumina	DNA	A	60000	Kraken2	Lactococcus lactis subsp. lactis	1360	1
Untargeted Illumina	DNA	A	60000	Kraken2	Lactococcus cremoris	1359	1
Untargeted Illumina	DNA	A	60000	Kraken2	Lactococcus piscium MKFS47	297352	1
Untargeted Illumina	DNA	A	60000	Kraken2	Lactobacillaceae	33958	1
Untargeted Illumina	DNA	A	60000	Kraken2	Lactobacillus	1578	1
Untargeted Illumina	DNA	A	60000	Kraken2	Lactobacillus delbrueckii	1584	1
Untargeted Illumina	DNA	A	60000	Kraken2	Lactobacillus sp. AMBV1719	2993455	1
Untargeted Illumina	DNA	A	60000	Kraken2	Lactobacillus panisapium	2012495	1
Untargeted Illumina	DNA	A	60000	Kraken2	Lactobacillus kefiranofaciens	267818	1
Untargeted Illumina	DNA	A	60000	Kraken2	Lactobacillus jensenii	109790	1
Untargeted Illumina	DNA	A	60000	Kraken2	Lactobacillus amylovorus	1604	1
Untargeted Illumina	DNA	A	60000	Kraken2	Lactobacillus helveticus	1587	1
Untargeted Illumina	DNA	A	60000	Kraken2	Lacticaseibacillus	2759736	1
Untargeted Illumina	DNA	A	60000	Kraken2	Lacticaseibacillus rhamnosus	47715	1
Untargeted Illumina	DNA	A	60000	Kraken2	Ligilactobacillus murinus	1622	1
Untargeted Illumina	DNA	A	60000	Kraken2	Companilactobacillus alimentarius DSM 20249	1423720	1
Untargeted Illumina	DNA	A	60000	Kraken2	Companilactobacillus futsaii	938155	1
Untargeted Illumina	DNA	A	60000	Kraken2	Companilactobacillus ginsenosidimutans	1007676	1
Untargeted Illumina	DNA	A	60000	Kraken2	Limosilactobacillus reuteri I5007	1340495	1
Untargeted Illumina	DNA	A	60000	Kraken2	Limosilactobacillus fermentum	1613	1
Untargeted Illumina	DNA	A	60000	Kraken2	Lactiplantibacillus	2767842	1
Untargeted Illumina	DNA	A	60000	Kraken2	Lactiplantibacillus plantarum	1590	1
Untargeted Illumina	DNA	A	60000	Kraken2	Oenococcus oeni	1247	1
Untargeted Illumina	DNA	A	60000	Kraken2	Weissella cibaria	137591	1
Untargeted Illumina	DNA	A	60000	Kraken2	Levilactobacillus brevis	1580	1
Untargeted Illumina	DNA	A	60000	Kraken2	Lentilactobacillus hilgardii	1588	1
Untargeted Illumina	DNA	A	60000	Kraken2	Latilactobacillus graminis	60519	1
Untargeted Illumina	DNA	A	60000	Kraken2	Bombilactobacillus bombi	1303590	1
Untargeted Illumina	DNA	A	60000	Kraken2	Paucilactobacillus hokkaidonensis JCM 18461	1291742	1
Untargeted Illumina	DNA	A	60000	Kraken2	Enterococcus saigonensis	1805431	1
Untargeted Illumina	DNA	A	60000	Kraken2	Enterococcus durans	53345	1
Untargeted Illumina	DNA	A	60000	Kraken2	Vagococcus carniphilus	218144	1
Untargeted Illumina	DNA	A	60000	Kraken2	Dolosigranulum pigrum	29394	1
Untargeted Illumina	DNA	A	60000	Kraken2	Aerococcus	1375	1
Untargeted Illumina	DNA	A	60000	Kraken2	Peptoniphilus harei	54005	1
Untargeted Illumina	DNA	A	60000	Kraken2	Anaerococcus mediterraneensis	1870984	1
Untargeted Illumina	DNA	A	60000	Kraken2	Gottschalkia acidurici 9a	1128398	1
Untargeted Illumina	DNA	A	60000	Kraken2	Megamonas funiformis	437897	1
Untargeted Illumina	DNA	A	60000	Kraken2	Pectinatus frisingensis	865	1
Untargeted Illumina	DNA	A	60000	Kraken2	Pelosinus sp. UFO1	484770	1
Untargeted Illumina	DNA	A	60000	Kraken2	Veillonella parvula	29466	1
Untargeted Illumina	DNA	A	60000	Kraken2	Veillonella rogosae	423477	1
Untargeted Illumina	DNA	A	60000	Kraken2	Phascolarctobacterium faecium	33025	1
Untargeted Illumina	DNA	A	60000	Kraken2	Turicibacter sanguinis	154288	1
Untargeted Illumina	DNA	A	60000	Kraken2	Turicibacter bilis	2735723	1
Untargeted Illumina	DNA	A	60000	Kraken2	Allobaculum sp. Allo2	2853432	1
Untargeted Illumina	DNA	A	60000	Kraken2	endosymbiont 'TC1' of Trimyema compressum	243899	1
Untargeted Illumina	DNA	A	60000	Kraken2	Cutibacterium avidum	33010	1
Untargeted Illumina	DNA	A	60000	Kraken2	Cutibacterium modestum	2559073	1
Untargeted Illumina	DNA	A	60000	Kraken2	Microlunatus sp. Gsoil 973	2672569	1
Untargeted Illumina	DNA	A	60000	Kraken2	Propioniciclava sp. MC1595	2760308	1
Untargeted Illumina	DNA	A	60000	Kraken2	Nocardioides sp. TF02-7	2917724	1
Untargeted Illumina	DNA	A	60000	Kraken2	Nocardioides sp. HDW12B	2714939	1
Untargeted Illumina	DNA	A	60000	Kraken2	Nocardioides sp. InS609-2	2760705	1
Untargeted Illumina	DNA	A	60000	Kraken2	Nocardioides aquaticus	160826	1
Untargeted Illumina	DNA	A	60000	Kraken2	Nocardioides daphniae	402297	1
Untargeted Illumina	DNA	A	60000	Kraken2	Nocardioides dongkuii	2760089	1
Untargeted Illumina	DNA	A	60000	Kraken2	Nocardioides seonyuensis	2518371	1
Untargeted Illumina	DNA	A	60000	Kraken2	Micrococcales	85006	1
Untargeted Illumina	DNA	A	60000	Kraken2	Micrococcus yunnanensis	566027	1
Untargeted Illumina	DNA	A	60000	Kraken2	Kocuria	57493	1
Untargeted Illumina	DNA	A	60000	Kraken2	Kocuria varians	1272	1
Untargeted Illumina	DNA	A	60000	Kraken2	Kocuria indica	1049583	1
Untargeted Illumina	DNA	A	60000	Kraken2	Arthrobacter sp. FW305-BF8	2879617	1
Untargeted Illumina	DNA	A	60000	Kraken2	Rothia mucilaginosa	43675	1
Untargeted Illumina	DNA	A	60000	Kraken2	Microbacterium sp. No. 7	1714373	1
Untargeted Illumina	DNA	A	60000	Kraken2	Microbacterium sp. PAMC21962	2861280	1
Untargeted Illumina	DNA	A	60000	Kraken2	Microbacterium aurum	36805	1
Untargeted Illumina	DNA	A	60000	Kraken2	Microbacterium cremeum	2782169	1
Untargeted Illumina	DNA	A	60000	Kraken2	Microbacterium oxydans	82380	1
Untargeted Illumina	DNA	A	60000	Kraken2	Microbacterium foliorum	104336	1
Untargeted Illumina	DNA	A	60000	Kraken2	Microbacterium paraoxydans	199592	1
Untargeted Illumina	DNA	A	60000	Kraken2	Microbacterium caowuchunii	2614638	1
Untargeted Illumina	DNA	A	60000	Kraken2	unclassified Curtobacterium	257496	1
Untargeted Illumina	DNA	A	60000	Kraken2	Protaetiibacter intestinalis	2419774	1
Untargeted Illumina	DNA	A	60000	Kraken2	Humibacter ginsenosidimutans	2599293	1
Untargeted Illumina	DNA	A	60000	Kraken2	Mycetocola zhujimingii	2079792	1
Untargeted Illumina	DNA	A	60000	Kraken2	Leucobacter viscericola	2714935	1
Untargeted Illumina	DNA	A	60000	Kraken2	Clavibacter zhangzhiyongii	2768071	1
Untargeted Illumina	DNA	A	60000	Kraken2	Rathayibacter tanaceti	1671680	1
Untargeted Illumina	DNA	A	60000	Kraken2	Cellulomonas sp. NS3	2973977	1
Untargeted Illumina	DNA	A	60000	Kraken2	Cellulomonas wangleii	2816956	1
Untargeted Illumina	DNA	A	60000	Kraken2	Cellulomonas chengniuliangii	2968084	1
Untargeted Illumina	DNA	A	60000	Kraken2	Pseudactinotalea sp. HY158	2654547	1
Untargeted Illumina	DNA	A	60000	Kraken2	Ornithinimicrobium avium	2283195	1
Untargeted Illumina	DNA	A	60000	Kraken2	unclassified Brachybacterium	2623841	1
Untargeted Illumina	DNA	A	60000	Kraken2	Brachybacterium sp. Z12	2759167	1
Untargeted Illumina	DNA	A	60000	Kraken2	Brachybacterium vulturis	2017484	1
Untargeted Illumina	DNA	A	60000	Kraken2	Janibacter indicus	857417	1
Untargeted Illumina	DNA	A	60000	Kraken2	Janibacter cremeus	1285192	1
Untargeted Illumina	DNA	A	60000	Kraken2	Intrasporangium calvum	53358	1
Untargeted Illumina	DNA	A	60000	Kraken2	Dermacoccaceae	145357	1
Untargeted Illumina	DNA	A	60000	Kraken2	Mycobacteroides	670516	1
Untargeted Illumina	DNA	A	60000	Kraken2	Mycobacteroides chelonae	1774	1
Untargeted Illumina	DNA	A	60000	Kraken2	Mycolicibacterium	1866885	1
Untargeted Illumina	DNA	A	60000	Kraken2	Mycolicibacterium gilvum Spyr1	278137	1
Untargeted Illumina	DNA	A	60000	Kraken2	Mycolicibacterium mageritense	53462	1
Untargeted Illumina	DNA	A	60000	Kraken2	Mycolicibacterium neoaurum	1795	1
Untargeted Illumina	DNA	A	60000	Kraken2	Mycolicibacterium sediminis	1286180	1
Untargeted Illumina	DNA	A	60000	Kraken2	Mycolicibacterium poriferae	39694	1
Untargeted Illumina	DNA	A	60000	Kraken2	Mycobacterium sp. SMC-2	2857058	1
Untargeted Illumina	DNA	A	60000	Kraken2	Mycobacterium sp. SMC-4	2857059	1
Untargeted Illumina	DNA	A	60000	Kraken2	Mycobacterium basiliense	2094119	1
Untargeted Illumina	DNA	A	60000	Kraken2	Rhodococcus fascians	1828	1
Untargeted Illumina	DNA	A	60000	Kraken2	Rhodococcus sp. MTM3W5.2	1805827	1
Untargeted Illumina	DNA	A	60000	Kraken2	Rhodococcus sp. USK10	2789739	1
Untargeted Illumina	DNA	A	60000	Kraken2	Rhodococcus oxybenzonivorans	1990687	1
Untargeted Illumina	DNA	A	60000	Kraken2	Rhodococcus pyridinivorans	103816	1
Untargeted Illumina	DNA	A	60000	Kraken2	Nocardia sputorum	2984338	1
Untargeted Illumina	DNA	A	60000	Kraken2	Nocardia iowensis	204891	1
Untargeted Illumina	DNA	A	60000	Kraken2	Corynebacterium urealyticum	43771	1
Untargeted Illumina	DNA	A	60000	Kraken2	Corynebacterium ihumii	1232427	1
Untargeted Illumina	DNA	A	60000	Kraken2	Corynebacterium variabile DSM 44702	858619	1
Untargeted Illumina	DNA	A	60000	Kraken2	Gordonia sp. PDNC005	2811424	1
Untargeted Illumina	DNA	A	60000	Kraken2	Gordonia terrae	2055	1
Untargeted Illumina	DNA	A	60000	Kraken2	Gordonia amicalis	89053	1
Untargeted Illumina	DNA	A	60000	Kraken2	Gordonia sihwensis	173559	1
Untargeted Illumina	DNA	A	60000	Kraken2	Dietzia psychralcaliphila	139021	1
Untargeted Illumina	DNA	A	60000	Kraken2	Lawsonella clevelandensis	1528099	1
Untargeted Illumina	DNA	A	60000	Kraken2	unclassified Streptomyces	2593676	1
Untargeted Illumina	DNA	A	60000	Kraken2	Streptomyces sp. SUK 48	2582831	1
Untargeted Illumina	DNA	A	60000	Kraken2	Streptomyces sp. RTd22	1841249	1
Untargeted Illumina	DNA	A	60000	Kraken2	Streptomyces sp. S8	1837283	1
Untargeted Illumina	DNA	A	60000	Kraken2	Streptomyces sp. 135	2838850	1
Untargeted Illumina	DNA	A	60000	Kraken2	Streptomyces sp. AgN23	1188315	1
Untargeted Illumina	DNA	A	60000	Kraken2	Streptomyces sp. Z423-1	2730915	1
Untargeted Illumina	DNA	A	60000	Kraken2	Streptomyces sp. MRC013	2898276	1
Untargeted Illumina	DNA	A	60000	Kraken2	Streptomyces sp. FZ201	3057122	1
Untargeted Illumina	DNA	A	60000	Kraken2	Streptomyces sp. CNQ-509	444103	1
Untargeted Illumina	DNA	A	60000	Kraken2	Streptomyces sp. So13.3	2136173	1
Untargeted Illumina	DNA	A	60000	Kraken2	Streptomyces ficellus	1977088	1
Untargeted Illumina	DNA	A	60000	Kraken2	Streptomyces vietnamensis	362257	1
Untargeted Illumina	DNA	A	60000	Kraken2	Streptomyces spectabilis	68270	1
Untargeted Illumina	DNA	A	60000	Kraken2	Streptomyces marincola	2878388	1
Untargeted Illumina	DNA	A	60000	Kraken2	Streptomyces noursei	1971	1
Untargeted Illumina	DNA	A	60000	Kraken2	Streptomyces clavuligerus	1901	1
Untargeted Illumina	DNA	A	60000	Kraken2	Streptomyces phaeolivaceus	2653200	1
Untargeted Illumina	DNA	A	60000	Kraken2	Streptomyces formicae	1616117	1
Untargeted Illumina	DNA	A	60000	Kraken2	Streptomyces mobaraensis NBRC 13819 = DSM 40847	1223523	1
Untargeted Illumina	DNA	A	60000	Kraken2	Amycolatopsis sp. FU40	2914159	1
Untargeted Illumina	DNA	A	60000	Kraken2	Amycolatopsis thermalba	944492	1
Untargeted Illumina	DNA	A	60000	Kraken2	Amycolatopsis albispora	1804986	1
Untargeted Illumina	DNA	A	60000	Kraken2	Pseudonocardia autotrophica	2074	1
Untargeted Illumina	DNA	A	60000	Kraken2	Actinosynnema	40566	1
Untargeted Illumina	DNA	A	60000	Kraken2	Actinoplanes sp. OR16	946334	1
Untargeted Illumina	DNA	A	60000	Kraken2	Dactylosporangium roseum	47989	1
Untargeted Illumina	DNA	A	60000	Kraken2	Catellatospora sp. IY07-71	2728827	1
Untargeted Illumina	DNA	A	60000	Kraken2	Streptosporangiales	85012	1
Untargeted Illumina	DNA	A	60000	Kraken2	Thermobifida alba	53522	1
Untargeted Illumina	DNA	A	60000	Kraken2	Nonomuraea gerenzanensis	93944	1
Untargeted Illumina	DNA	A	60000	Kraken2	Frankia sp. ArI3	1858	1
Untargeted Illumina	DNA	A	60000	Kraken2	Candidatus Protofrankia datiscae	2716812	1
Untargeted Illumina	DNA	A	60000	Kraken2	Bifidobacterium sp. ESL0800	2983236	1
Untargeted Illumina	DNA	A	60000	Kraken2	Bifidobacterium thermophilum	33905	1
Untargeted Illumina	DNA	A	60000	Kraken2	Gardnerella vaginalis	2702	1
Untargeted Illumina	DNA	A	60000	Kraken2	Actinomyces respiraculi	2744574	1
Untargeted Illumina	DNA	A	60000	Kraken2	Geodermatophilaceae	85030	1
Untargeted Illumina	DNA	A	60000	Kraken2	Blastococcus saxobsidens DD2	1146883	1
Untargeted Illumina	DNA	A	60000	Kraken2	Modestobacter marinus	477641	1
Untargeted Illumina	DNA	A	60000	Kraken2	Epidermidibacterium keratini	1891644	1
Untargeted Illumina	DNA	A	60000	Kraken2	Iamia majanohamensis	467976	1
Untargeted Illumina	DNA	A	60000	Kraken2	Ilumatobacter coccineus YM16-304	1313172	1
Untargeted Illumina	DNA	A	60000	Kraken2	Baekduia alba	2997333	1
Untargeted Illumina	DNA	A	60000	Kraken2	Mycoplasmatota	544448	1
Untargeted Illumina	DNA	A	60000	Kraken2	Mycoplasma sp. (ex Biomphalaria glabrata)	1749074	1
Untargeted Illumina	DNA	A	60000	Kraken2	Mycoplasma sp. E35C	2801918	1
Untargeted Illumina	DNA	A	60000	Kraken2	Mycoplasma crocodyli MP145	512564	1
Untargeted Illumina	DNA	A	60000	Kraken2	Mycoplasma ovis str. Michigan	1415773	1
Untargeted Illumina	DNA	A	60000	Kraken2	Mycoplasma mycoides subsp. capri LC str. 95010	862259	1
Untargeted Illumina	DNA	A	60000	Kraken2	Mycoplasma nasistruthionis	353852	1
Untargeted Illumina	DNA	A	60000	Kraken2	Mycoplasmopsis pulmonis	2107	1
Untargeted Illumina	DNA	A	60000	Kraken2	Mycoplasmopsis californica	2113	1
Untargeted Illumina	DNA	A	60000	Kraken2	Mycoplasmopsis anatis	171279	1
Untargeted Illumina	DNA	A	60000	Kraken2	Mycoplasmopsis edwardii	53558	1
Untargeted Illumina	DNA	A	60000	Kraken2	Ureaplasma urealyticum	2130	1
Untargeted Illumina	DNA	A	60000	Kraken2	Spiroplasma	2132	1
Untargeted Illumina	DNA	A	60000	Kraken2	Spiroplasma sp. BIUS-1	216964	1
Untargeted Illumina	DNA	A	60000	Kraken2	Spiroplasma sp. SV19	2570468	1
Untargeted Illumina	DNA	A	60000	Kraken2	Spiroplasma melliferum	2134	1
Untargeted Illumina	DNA	A	60000	Kraken2	Mesoplasma florum	2151	1
Untargeted Illumina	DNA	A	60000	Kraken2	Mesoplasma florum W37	1406864	1
Untargeted Illumina	DNA	A	60000	Kraken2	Entomoplasma freundtii	74700	1
Untargeted Illumina	DNA	A	60000	Kraken2	Candidatus Phytoplasma mali	37692	1
Untargeted Illumina	DNA	A	60000	Kraken2	Mycoplasmoides gallisepticum	2096	1
Untargeted Illumina	DNA	A	60000	Kraken2	unclassified Nostoc	2593658	1
Untargeted Illumina	DNA	A	60000	Kraken2	Nostoc sp. 'Peltigera membranacea cyanobiont' N6	1261031	1
Untargeted Illumina	DNA	A	60000	Kraken2	Nostoc sp. NIES-3756	1751286	1
Untargeted Illumina	DNA	A	60000	Kraken2	Nostoc sp. CENA543	1869241	1
Untargeted Illumina	DNA	A	60000	Kraken2	Nostoc sp. C052	2576902	1
Untargeted Illumina	DNA	A	60000	Kraken2	Nostoc sp. TCL26-01	2576904	1
Untargeted Illumina	DNA	A	60000	Kraken2	Nostoc sp. UHCC 0870	2914041	1
Untargeted Illumina	DNA	A	60000	Kraken2	Anabaena sp. WA102	1647413	1
Untargeted Illumina	DNA	A	60000	Kraken2	Rivularia sp. PCC 7116	373994	1
Untargeted Illumina	DNA	A	60000	Kraken2	Gloeothece verrucosa PCC 7822	497965	1
Untargeted Illumina	DNA	A	60000	Kraken2	Euhalothece natronophila Z-M001	522448	1
Untargeted Illumina	DNA	A	60000	Kraken2	Gloeocapsa sp. PCC 7428	1173026	1
Untargeted Illumina	DNA	A	60000	Kraken2	Geminocystis sp. NIES-3708	1615909	1
Untargeted Illumina	DNA	A	60000	Kraken2	Synechococcales	1890424	1
Untargeted Illumina	DNA	A	60000	Kraken2	Synechococcus sp. BIOS-U3-1	1400865	1
Untargeted Illumina	DNA	A	60000	Kraken2	Prochlorococcus marinus str. MIT 1214	3015000	1
Untargeted Illumina	DNA	A	60000	Kraken2	Gloeobacter violaceus PCC 7421	251221	1
Untargeted Illumina	DNA	A	60000	Kraken2	cyanobacterium endosymbiont of Epithemia turgida isolate EtSB Lake Yunoko	1228987	1
Untargeted Illumina	DNA	A	60000	Kraken2	Thermus thermophilus	274	1
Untargeted Illumina	DNA	A	60000	Kraken2	Deinococcus geothermalis DSM 11300	319795	1
Untargeted Illumina	DNA	A	60000	Kraken2	Roseiflexus sp. RS-1	357808	1
Untargeted Illumina	DNA	A	60000	Kraken2	Dehalococcoides mccartyi	61435	1
Untargeted Illumina	DNA	A	60000	Kraken2	Thermomicrobium roseum DSM 5159	309801	1
Untargeted Illumina	DNA	A	60000	Kraken2	Flavobacteriales	200644	1
Untargeted Illumina	DNA	A	60000	Kraken2	unclassified Flavobacterium	196869	1
Untargeted Illumina	DNA	A	60000	Kraken2	Flavobacterium sp. N1994	2986827	1
Untargeted Illumina	DNA	A	60000	Kraken2	Flavobacterium sp. TR2	2977321	1
Untargeted Illumina	DNA	A	60000	Kraken2	Flavobacterium sp. F-70	2893884	1
Untargeted Illumina	DNA	A	60000	Kraken2	Flavobacterium sp. KK2020170	2830782	1
Untargeted Illumina	DNA	A	60000	Kraken2	Flavobacterium sp. N2270	2986831	1
Untargeted Illumina	DNA	A	60000	Kraken2	Flavobacterium columnare	996	1
Untargeted Illumina	DNA	A	60000	Kraken2	Flavobacterium lacustre	3016339	1
Untargeted Illumina	DNA	A	60000	Kraken2	Flavobacterium gelatinilyticum	3003260	1
Untargeted Illumina	DNA	A	60000	Kraken2	Flavobacterium flavigenum	3003258	1
Untargeted Illumina	DNA	A	60000	Kraken2	Flavobacterium channae	2897181	1
Untargeted Illumina	DNA	A	60000	Kraken2	Flavobacterium crocinum	2183896	1
Untargeted Illumina	DNA	A	60000	Kraken2	Flavobacterium album	2175091	1
Untargeted Illumina	DNA	A	60000	Kraken2	Flavobacterium magnum	2162713	1
Untargeted Illumina	DNA	A	60000	Kraken2	Flavobacterium ginsengisoli	871694	1
Untargeted Illumina	DNA	A	60000	Kraken2	Flavobacterium anhuiense	459526	1
Untargeted Illumina	DNA	A	60000	Kraken2	Formosa sediminum	2594004	1
Untargeted Illumina	DNA	A	60000	Kraken2	unclassified Polaribacter	196858	1
Untargeted Illumina	DNA	A	60000	Kraken2	Polaribacter sp. R2A056_3_33	2745563	1
Untargeted Illumina	DNA	A	60000	Kraken2	Polaribacter dokdonensis	326329	1
Untargeted Illumina	DNA	A	60000	Kraken2	Polaribacter reichenbachii	996801	1
Untargeted Illumina	DNA	A	60000	Kraken2	Polaribacter undariae	1574269	1
Untargeted Illumina	DNA	A	60000	Kraken2	Polaribacter vadi	1774273	1
Untargeted Illumina	DNA	A	60000	Kraken2	Polaribacter pectinis	2738844	1
Untargeted Illumina	DNA	A	60000	Kraken2	Polaribacter cellanae	2818493	1
Untargeted Illumina	DNA	A	60000	Kraken2	Myroides odoratus	256	1
Untargeted Illumina	DNA	A	60000	Kraken2	Myroides profundi	480520	1
Untargeted Illumina	DNA	A	60000	Kraken2	Myroides phaeus	702745	1
Untargeted Illumina	DNA	A	60000	Kraken2	Myroides albus	2562892	1
Untargeted Illumina	DNA	A	60000	Kraken2	Lacinutrix sp. Bg11-31	2057808	1
Untargeted Illumina	DNA	A	60000	Kraken2	Muricauda lutaonensis	516051	1
Untargeted Illumina	DNA	A	60000	Kraken2	Tenacibaculum mesophilum	104268	1
Untargeted Illumina	DNA	A	60000	Kraken2	Tenacibaculum sp. GRR-S3-23	3038772	1
Untargeted Illumina	DNA	A	60000	Kraken2	Tenacibaculum finnmarkense	2781243	1
Untargeted Illumina	DNA	A	60000	Kraken2	Aquimarina sp. AD10	1714849	1
Untargeted Illumina	DNA	A	60000	Kraken2	Maribacter sp. HTCC2170	313603	1
Untargeted Illumina	DNA	A	60000	Kraken2	Antarcticibacterium flavum	2058175	1
Untargeted Illumina	DNA	A	60000	Kraken2	Antarcticibacterium arcticum	2585771	1
Untargeted Illumina	DNA	A	60000	Kraken2	Cellulophaga	104264	1
Untargeted Illumina	DNA	A	60000	Kraken2	Cellulophaga omnivescoria	1888890	1
Untargeted Illumina	DNA	A	60000	Kraken2	Kordia sp. SMS9	2282170	1
Untargeted Illumina	DNA	A	60000	Kraken2	Salinimicrobium tongyeongense	2809707	1
Untargeted Illumina	DNA	A	60000	Kraken2	Aequorivita sp. H23M31	2494375	1
Untargeted Illumina	DNA	A	60000	Kraken2	Psychroserpens sp. MSW6	2932268	1
Untargeted Illumina	DNA	A	60000	Kraken2	Amniculibacterium sp. G2-70	2767188	1
Untargeted Illumina	DNA	A	60000	Kraken2	Costertonia aggregata	343403	1
Untargeted Illumina	DNA	A	60000	Kraken2	Salegentibacter sp. T436	1729720	1
Untargeted Illumina	DNA	A	60000	Kraken2	Sabulilitoribacter sp. BrNp1-15	2916754	1
Untargeted Illumina	DNA	A	60000	Kraken2	Psychroflexus sp. ALD_RP9	2777186	1
Untargeted Illumina	DNA	A	60000	Kraken2	Tamlana sp. s12	1630406	1
Untargeted Illumina	DNA	A	60000	Kraken2	Weeksellaceae	2762318	1
Untargeted Illumina	DNA	A	60000	Kraken2	Chryseobacterium sp. MMS21-Ot14	2983606	1
Untargeted Illumina	DNA	A	60000	Kraken2	Chryseobacterium piperi	558152	1
Untargeted Illumina	DNA	A	60000	Kraken2	Chryseobacterium balustinum	246	1
Untargeted Illumina	DNA	A	60000	Kraken2	Chryseobacterium lactis	1241981	1
Untargeted Illumina	DNA	A	60000	Kraken2	Chryseobacterium capnotolerans	2759528	1
Untargeted Illumina	DNA	A	60000	Kraken2	Chryseobacterium carnipullorum	1124835	1
Untargeted Illumina	DNA	A	60000	Kraken2	Chryseobacterium oranimense	421058	1
Untargeted Illumina	DNA	A	60000	Kraken2	Chryseobacterium daecheongense	192389	1
Untargeted Illumina	DNA	A	60000	Kraken2	Chryseobacterium indoltheticum	254	1
Untargeted Illumina	DNA	A	60000	Kraken2	Chryseobacterium paludis	2956784	1
Untargeted Illumina	DNA	A	60000	Kraken2	Kaistella jeonii	266749	1
Untargeted Illumina	DNA	A	60000	Kraken2	Kaistella sp. GW4-15	2878534	1
Untargeted Illumina	DNA	A	60000	Kraken2	Empedobacter falsenii	343874	1
Untargeted Illumina	DNA	A	60000	Kraken2	Elizabethkingia meningoseptica	238	1
Untargeted Illumina	DNA	A	60000	Kraken2	Elizabethkingia ursingii	1756150	1
Untargeted Illumina	DNA	A	60000	Kraken2	Blattabacterium cuenoti BPAA	1229512	1
Untargeted Illumina	DNA	A	60000	Kraken2	Blattabacterium cuenoti STAT	1457030	1
Untargeted Illumina	DNA	A	60000	Kraken2	Candidatus Karelsulcia muelleri	336810	1
Untargeted Illumina	DNA	A	60000	Kraken2	Croceimicrobium hydrocarbonivorans	2761580	1
Untargeted Illumina	DNA	A	60000	Kraken2	Bacteroidales	171549	1
Untargeted Illumina	DNA	A	60000	Kraken2	Bacteroides fragilis YCH46	295405	1
Untargeted Illumina	DNA	A	60000	Kraken2	Bacteroides uniformis	820	1
Untargeted Illumina	DNA	A	60000	Kraken2	Bacteroides faecium	2715212	1
Untargeted Illumina	DNA	A	60000	Kraken2	Bacteroides luhongzhouii	2650158	1
Untargeted Illumina	DNA	A	60000	Kraken2	Phocaeicola salanitronis DSM 18170	667015	1
Untargeted Illumina	DNA	A	60000	Kraken2	Prevotella denticola	28129	1
Untargeted Illumina	DNA	A	60000	Kraken2	Prevotella intermedia	28131	1
Untargeted Illumina	DNA	A	60000	Kraken2	Prevotella herbatica	2801997	1
Untargeted Illumina	DNA	A	60000	Kraken2	Prevotella veroralis	28137	1
Untargeted Illumina	DNA	A	60000	Kraken2	Prevotella scopos JCM 17725	1236518	1
Untargeted Illumina	DNA	A	60000	Kraken2	Paraprevotella xylaniphila YIT 11841	762982	1
Untargeted Illumina	DNA	A	60000	Kraken2	Parabacteroides distasonis	823	1
Untargeted Illumina	DNA	A	60000	Kraken2	Salinivirga cyanobacteriivorans	1307839	1
Untargeted Illumina	DNA	A	60000	Kraken2	Proteiniphilum propionicum	2829812	1
Untargeted Illumina	DNA	A	60000	Kraken2	Labilibaculum antarcticum	1717717	1
Untargeted Illumina	DNA	A	60000	Kraken2	Sphingobacterium sp. ML3W	1538644	1
Untargeted Illumina	DNA	A	60000	Kraken2	Sphingobacterium sp. G1-14	2003121	1
Untargeted Illumina	DNA	A	60000	Kraken2	Sphingobacterium sp. WM	3031802	1
Untargeted Illumina	DNA	A	60000	Kraken2	Sphingobacterium lactis	797291	1
Untargeted Illumina	DNA	A	60000	Kraken2	Mucilaginibacter ginsenosidivorax	862126	1
Untargeted Illumina	DNA	A	60000	Kraken2	Pedobacter roseus	336820	1
Untargeted Illumina	DNA	A	60000	Kraken2	Flammeovirga kamogawensis	373891	1
Untargeted Illumina	DNA	A	60000	Kraken2	Flammeovirga sp. MY04	1191459	1
Untargeted Illumina	DNA	A	60000	Kraken2	Echinicola sp. 20G	2781961	1
Untargeted Illumina	DNA	A	60000	Kraken2	Mongoliitalea daihaiensis	2782006	1
Untargeted Illumina	DNA	A	60000	Kraken2	Hymenobacter baengnokdamensis	2615203	1
Untargeted Illumina	DNA	A	60000	Kraken2	Hymenobacter sediminicola	2761579	1
Untargeted Illumina	DNA	A	60000	Kraken2	Dyadobacter chenwenxiniae	2906456	1
Untargeted Illumina	DNA	A	60000	Kraken2	Arcticibacterium luteifluviistationis	1784714	1
Untargeted Illumina	DNA	A	60000	Kraken2	Candidatus Amoebophilus asiaticus 5a2	452471	1
Untargeted Illumina	DNA	A	60000	Kraken2	Ferruginibacter albus	2875540	1
Untargeted Illumina	DNA	A	60000	Kraken2	Arachidicoccus soli	2341117	1
Untargeted Illumina	DNA	A	60000	Kraken2	Arachidicoccus sp. BS20	1850526	1
Untargeted Illumina	DNA	A	60000	Kraken2	Lacibacter sp. S13-6-22	2760713	1
Untargeted Illumina	DNA	A	60000	Kraken2	Pseudobacter ginsenosidimutans	661488	1
Untargeted Illumina	DNA	A	60000	Kraken2	Pseudocnuella soli	2502779	1
Untargeted Illumina	DNA	A	60000	Kraken2	Phnomibacter ginsenosidimutans	2676868	1
Untargeted Illumina	DNA	A	60000	Kraken2	Aureispira sp. EL160426	2864201	1
Untargeted Illumina	DNA	A	60000	Kraken2	Chlorobium limicola DSM 245	290315	1
Untargeted Illumina	DNA	A	60000	Kraken2	Ignavibacterium album JCM 16511	945713	1
Untargeted Illumina	DNA	A	60000	Kraken2	Candidatus Cloacimonas acidaminovorans str. Evry	459349	1
Untargeted Illumina	DNA	A	60000	Kraken2	Chlamydia felis Fe/C-56	264202	1
Untargeted Illumina	DNA	A	60000	Kraken2	Chlamydia pneumoniae	83558	1
Untargeted Illumina	DNA	A	60000	Kraken2	Gemmataceae	1914233	1
Untargeted Illumina	DNA	A	60000	Kraken2	Gemmata obscuriglobus	114	1
Untargeted Illumina	DNA	A	60000	Kraken2	Urbifossiella limnaea	2528023	1
Untargeted Illumina	DNA	A	60000	Kraken2	Pirellula sp. SH-Sr6A	1632865	1
Untargeted Illumina	DNA	A	60000	Kraken2	Rubripirellula lacrimiformis	1930273	1
Untargeted Illumina	DNA	A	60000	Kraken2	Luteolibacter luteus	2728835	1
Untargeted Illumina	DNA	A	60000	Kraken2	Roseimicrobium sp. ORNL1	2711231	1
Untargeted Illumina	DNA	A	60000	Kraken2	Fontisphaera persica	2974023	1
Untargeted Illumina	DNA	A	60000	Kraken2	Lentisphaera profundi	1658616	1
Untargeted Illumina	DNA	A	60000	Kraken2	Arcobacteraceae	2808963	1
Untargeted Illumina	DNA	A	60000	Kraken2	Arcobacter	28196	1
Untargeted Illumina	DNA	A	60000	Kraken2	Arcobacter defluvii	873191	1
Untargeted Illumina	DNA	A	60000	Kraken2	Arcobacter cloacae	1054034	1
Untargeted Illumina	DNA	A	60000	Kraken2	Arcobacter aquimarinus	1315211	1
Untargeted Illumina	DNA	A	60000	Kraken2	Arcobacter roscoffensis	2961520	1
Untargeted Illumina	DNA	A	60000	Kraken2	Aliarcobacter cibarius	255507	1
Untargeted Illumina	DNA	A	60000	Kraken2	Malaciobacter marinus	505249	1
Untargeted Illumina	DNA	A	60000	Kraken2	Malaciobacter mytili LMG 24559	1032238	1
Untargeted Illumina	DNA	A	60000	Kraken2	Malaciobacter molluscorum LMG 25693	870501	1
Untargeted Illumina	DNA	A	60000	Kraken2	Halarcobacter bivalviorum	663364	1
Untargeted Illumina	DNA	A	60000	Kraken2	Halarcobacter anaerophilus	877500	1
Untargeted Illumina	DNA	A	60000	Kraken2	Poseidonibacter parvus	1850254	1
Untargeted Illumina	DNA	A	60000	Kraken2	Poseidonibacter lekithochrous	1904463	1
Untargeted Illumina	DNA	A	60000	Kraken2	Campylobacter peloridis	488546	1
Untargeted Illumina	DNA	A	60000	Kraken2	Campylobacter coli	195	1
Untargeted Illumina	DNA	A	60000	Kraken2	Campylobacter ornithocola	1848766	1
Untargeted Illumina	DNA	A	60000	Kraken2	Sulfurospirillum diekertiae	1854492	1
Untargeted Illumina	DNA	A	60000	Kraken2	Helicobacter cinaedi	213	1
Untargeted Illumina	DNA	A	60000	Kraken2	Helicobacter winghamensis	157268	1
Untargeted Illumina	DNA	A	60000	Kraken2	Sulfurimonas autotrophica DSM 16294	563040	1
Untargeted Illumina	DNA	A	60000	Kraken2	Sulfurimonas paralvinellae	317658	1
Untargeted Illumina	DNA	A	60000	Kraken2	Sulfurimonas lithotrophica	2590022	1
Untargeted Illumina	DNA	A	60000	Kraken2	Candidatus Sulfurimonas baltica	2740404	1
Untargeted Illumina	DNA	A	60000	Kraken2	Sulfurovum sp. HSL1-3	2893889	1
Untargeted Illumina	DNA	A	60000	Kraken2	unclassified Nitratiruptor	2624044	1
Untargeted Illumina	DNA	A	60000	Kraken2	Nitrosophilus kaiyonis	2930200	1
Untargeted Illumina	DNA	A	60000	Kraken2	Caminibacter mediatlanticus TB-2	391592	1
Untargeted Illumina	DNA	A	60000	Kraken2	Fusobacterium ulcerans	861	1
Untargeted Illumina	DNA	A	60000	Kraken2	Fusobacterium nucleatum	851	1
Untargeted Illumina	DNA	A	60000	Kraken2	Fusobacterium animalis	76859	1
Untargeted Illumina	DNA	A	60000	Kraken2	Fusobacterium canifelinum	285729	1
Untargeted Illumina	DNA	A	60000	Kraken2	Fusobacterium gastrosuis	1755100	1
Untargeted Illumina	DNA	A	60000	Kraken2	Fusobacterium pseudoperiodonticum	2663009	1
Untargeted Illumina	DNA	A	60000	Kraken2	Leptotrichia buccalis C-1013-b	523794	1
Untargeted Illumina	DNA	A	60000	Kraken2	Leptotrichia trevisanii	109328	1
Untargeted Illumina	DNA	A	60000	Kraken2	Leptotrichia sp. oral taxon 221	712362	1
Untargeted Illumina	DNA	A	60000	Kraken2	Sneathia vaginalis	187101	1
Untargeted Illumina	DNA	A	60000	Kraken2	Pseudoleptotrichia goodfellowii	157692	1
Untargeted Illumina	DNA	A	60000	Kraken2	Borrelia turcica IST7	1104446	1
Untargeted Illumina	DNA	A	60000	Kraken2	Candidatus Borrelia fainii	2518322	1
Untargeted Illumina	DNA	A	60000	Kraken2	Borreliella afzelii	29518	1
Untargeted Illumina	DNA	A	60000	Kraken2	Borreliella garinii	29519	1
Untargeted Illumina	DNA	A	60000	Kraken2	Treponema sp. OMZ 906	2563662	1
Untargeted Illumina	DNA	A	60000	Kraken2	Treponema sp. B152	2749432	1
Untargeted Illumina	DNA	A	60000	Kraken2	Brachyspira pilosicoli 95/1000	759914	1
Untargeted Illumina	DNA	A	60000	Kraken2	Brachyspira murdochii DSM 12563	526224	1
Untargeted Illumina	DNA	A	60000	Kraken2	Leptospira interrogans	173	1
Untargeted Illumina	DNA	A	60000	Kraken2	Leptospira noguchii	28182	1
Untargeted Illumina	DNA	A	60000	Kraken2	Leptospira kmetyi	408139	1
Untargeted Illumina	DNA	A	60000	Kraken2	Leptospira kobayashii	1917830	1
Untargeted Illumina	DNA	A	60000	Kraken2	Desulfovibrio desulfuricans	876	1
Untargeted Illumina	DNA	A	60000	Kraken2	Desulfovibrio vulgaris	881	1
Untargeted Illumina	DNA	A	60000	Kraken2	Desulfovibrio fairfieldensis	44742	1
Untargeted Illumina	DNA	A	60000	Kraken2	Pseudodesulfovibrio aespoeensis Aspo-2	643562	1
Untargeted Illumina	DNA	A	60000	Kraken2	Desulfocurvibacter africanus subsp. africanus str. Walvis Bay	690850	1
Untargeted Illumina	DNA	A	60000	Kraken2	Desulfomicrobium baculatum DSM 4028	525897	1
Untargeted Illumina	DNA	A	60000	Kraken2	Desulfuromonas soudanensis	1603606	1
Untargeted Illumina	DNA	A	60000	Kraken2	Geobacter sp. FeAm09	2597769	1
Untargeted Illumina	DNA	A	60000	Kraken2	Geobacter benzoatilyticus	2815309	1
Untargeted Illumina	DNA	A	60000	Kraken2	Thermodesulfobacterium geofontis OPF15	795359	1
Untargeted Illumina	DNA	A	60000	Kraken2	Desulfosudis oleivorans Hxd3	96561	1
Untargeted Illumina	DNA	A	60000	Kraken2	Desulfosediminicola flagellatus	2569541	1
Untargeted Illumina	DNA	A	60000	Kraken2	Desulfobacca acetoxidans DSM 11109	880072	1
Untargeted Illumina	DNA	A	60000	Kraken2	Thermosipho africanus TCF52B	484019	1
Untargeted Illumina	DNA	A	60000	Kraken2	Thermosipho ferrireducens	2571116	1
Untargeted Illumina	DNA	A	60000	Kraken2	unclassified Thermosipho (in: thermotogales)	2676525	1
Untargeted Illumina	DNA	A	60000	Kraken2	Fervidobacterium nodosum Rt17-B1	381764	1
Untargeted Illumina	DNA	A	60000	Kraken2	Fervidobacterium pennivorans	93466	1
Untargeted Illumina	DNA	A	60000	Kraken2	Pseudothermotoga elfii DSM 9442 = NBRC 107921	1123383	1
Untargeted Illumina	DNA	A	60000	Kraken2	Marinitoga	160798	1
Untargeted Illumina	DNA	A	60000	Kraken2	Marinitoga sp. BP5-C20A	2809031	1
Untargeted Illumina	DNA	A	60000	Kraken2	Oceanotoga sp. DSM 15011	2984951	1
Untargeted Illumina	DNA	A	60000	Kraken2	Sulfurihydrogenibium sp. YO3AOP1	436114	1
Untargeted Illumina	DNA	A	60000	Kraken2	Corallococcus sp. NCRR	2996782	1
Untargeted Illumina	DNA	A	60000	Kraken2	Archangium gephyra	48	1
Untargeted Illumina	DNA	A	60000	Kraken2	Anaeromyxobacter paludicola	2918171	1
Untargeted Illumina	DNA	A	60000	Kraken2	Luteitalea pratensis	1855912	1
Untargeted Illumina	DNA	A	60000	Kraken2	Luteitalea sp. TBR-22	2802971	1
Untargeted Illumina	DNA	A	60000	Kraken2	Candidatus Koribacter versatilis Ellin345	204669	1
Untargeted Illumina	DNA	A	60000	Kraken2	Bdellovibrio bacteriovorus	959	1
Untargeted Illumina	DNA	A	60000	Kraken2	Panine betaherpesvirus 2	188763	1
Untargeted Illumina	DNA	A	60000	Kraken2	Gallid alphaherpesvirus 1	10386	1
Untargeted Illumina	DNA	A	60000	Kraken2	Halorubrum tailed virus 10	2877991	1
Untargeted Illumina	DNA	A	60000	Kraken2	uncultured phage cr9_1	2986400	1
Untargeted Illumina	DNA	A	60000	Kraken2	uncultured phage cr49_1	2986402	1
Untargeted Illumina	DNA	A	60000	Kraken2	Escherichia phage 2B8	2847056	1
Untargeted Illumina	DNA	A	60000	Kraken2	Unaquatrovirus	2169622	1
Untargeted Illumina	DNA	A	60000	Kraken2	Pectobacterium phage My1	1204539	1
Untargeted Illumina	DNA	A	60000	Kraken2	Dinoroseobacter phage DFL12phi1	1477404	1
Untargeted Illumina	DNA	A	60000	Kraken2	Cronobacter phage vB_CsaM_GAP32	1141136	1
Untargeted Illumina	DNA	A	60000	Kraken2	Mastadenovirus	10509	1
Untargeted Illumina	DNA	A	60000	Kraken2	Moumouvirus goulette	1247379	1
Untargeted Illumina	DNA	A	60000	Kraken2	Megavirus baoshan	2496520	1
Untargeted Illumina	DNA	A	60000	Kraken2	Megavirus chiliensis	1094892	1
Untargeted Illumina	DNA	A	60000	Kraken2	Prasinovirus	181084	1
Untargeted Illumina	DNA	A	60000	Kraken2	Lymphocystis disease virus 1	36363	1
Untargeted Illumina	DNA	A	60000	Kraken2	Deerpox virus W-848-83	305674	1
Untargeted Illumina	DNA	A	60000	Kraken2	Murmansk poxvirus	2025359	1
Untargeted Illumina	DNA	A	60000	Kraken2	African swine fever virus	10497	1
Untargeted Illumina	DNA	A	60000	Kraken2	Avian metaavulavirus 2	2560313	1
Untargeted Illumina	DNA	A	60000	Kraken2	Ruhugu virus	2652755	1
Untargeted Illumina	DNA	A	60000	Kraken2	Thielaviopsis basicola mitovirus	274584	1
Untargeted Illumina	DNA	A	60000	Kraken2	Beihai picorna-like virus 18	1922560	1
Untargeted Illumina	DNA	A	60000	Kraken2	Sugarcane bacilliform Guadeloupe A virus	1960252	1
Untargeted Illumina	DNA	A	60000	Kraken2	Malacosoma neustria nucleopolyhedrovirus	38012	1
Untargeted Illumina	DNA	A	60000	Kraken2	Erannis ankeraria nucleopolyhedrovirus	2913600	1
Untargeted Illumina	DNA	A	60000	Kraken2	Ralstonia phage 1 NP-2014	1460070	1
Untargeted Illumina	DNA	A	60000	Kraken2	Human papillomavirus 9	10621	1
Untargeted Illumina	DNA	A	60000	Kraken2	Ichnoviriform fugitivi	265522	1
Untargeted Illumina	DNA	A	60000	Bracken	Rhizophagus irregularis	588596	98
Untargeted Illumina	DNA	A	60000	Bracken	Acytostelium subglobosum	361139	97
Untargeted Illumina	DNA	A	60000	Bracken	Trypanosoma cruzi	5693	93
Untargeted Illumina	DNA	A	60000	Bracken	Stutzerimonas stutzeri	316	917
Untargeted Illumina	DNA	A	60000	Bracken	Pseudomonas sp. TKP	1415630	87
Untargeted Illumina	DNA	A	60000	Bracken	Botrytis byssoidea	139641	81
Untargeted Illumina	DNA	A	60000	Bracken	Tetrahymena thermophila	5911	73
Untargeted Illumina	DNA	A	60000	Bracken	Acinetobacter tandoii	202954	68
Untargeted Illumina	DNA	A	60000	Bracken	Aspergillus eucalypticola	1340029	67
Untargeted Illumina	DNA	A	60000	Bracken	Paracoccus yeei	147645	64
Untargeted Illumina	DNA	A	60000	Bracken	Trypanosoma brucei	5691	59
Untargeted Illumina	DNA	A	60000	Bracken	Penicillium griseofulvum	5078	58
Untargeted Illumina	DNA	A	60000	Bracken	Chlamydia gallinacea	1457153	58
Untargeted Illumina	DNA	A	60000	Bracken	Botrytis sinoallii	1463999	56
Untargeted Illumina	DNA	A	60000	Bracken	Pteropus lylei-associated alphaherpesvirus	2597167	55
Untargeted Illumina	DNA	A	60000	Bracken	Botrytis cinerea	40559	54
Untargeted Illumina	DNA	A	60000	Bracken	Fusarium subglutinans	42677	51
Untargeted Illumina	DNA	A	60000	Bracken	Ascochyta rabiei	5454	49
Untargeted Illumina	DNA	A	60000	Bracken	Truncatella angustata	152316	49
Untargeted Illumina	DNA	A	60000	Bracken	Acidovorax temperans	80878	49
Untargeted Illumina	DNA	A	60000	Bracken	Botrytis deweyae	2478750	48
Untargeted Illumina	DNA	A	60000	Bracken	Mucor mucedo	29922	47
Untargeted Illumina	DNA	A	60000	Bracken	Halomonas sp. 18071143	2855441	44
Untargeted Illumina	DNA	A	60000	Bracken	Trichomonas vaginalis	5722	43
Untargeted Illumina	DNA	A	60000	Bracken	Methylorubrum populi	223967	42
Untargeted Illumina	DNA	A	60000	Bracken	Kickxella alabastrina	61397	41
Untargeted Illumina	DNA	A	60000	Bracken	Saprochaete ingens	2606893	38
Untargeted Illumina	DNA	A	60000	Bracken	Leptomonas pyrrhocoris	157538	38
Untargeted Illumina	DNA	A	60000	Bracken	Aspergillus heteromorphus	51019	37
Untargeted Illumina	DNA	A	60000	Bracken	Cokeromyces recurvatus	90255	37
Untargeted Illumina	DNA	A	60000	Bracken	Leishmania mexicana	5665	37
Untargeted Illumina	DNA	A	60000	Bracken	Letharia columbiana	112416	35
Untargeted Illumina	DNA	A	60000	Bracken	Limnobacter sp. SAORIC-580	2732163	35
Untargeted Illumina	DNA	A	60000	Bracken	Exophiala aquamarina	1033840	34
Untargeted Illumina	DNA	A	60000	Bracken	Talaromyces rugulosus	121627	33
Untargeted Illumina	DNA	A	60000	Bracken	Blastomyces gilchristii	1681229	30
Untargeted Illumina	DNA	A	60000	Bracken	Paramecium tetraurelia	5888	30
Untargeted Illumina	DNA	A	60000	Bracken	Methylorubrum extorquens	408	30
Untargeted Illumina	DNA	A	60000	Bracken	Sclerotinia sclerotiorum	5180	29
Untargeted Illumina	DNA	A	60000	Bracken	Methylibium petroleiphilum	105560	29
Untargeted Illumina	DNA	A	60000	Bracken	Flavobacterium arcticum	1784713	29
Untargeted Illumina	DNA	A	60000	Bracken	Cutibacterium acnes	1747	288
Untargeted Illumina	DNA	A	60000	Bracken	Human mastadenovirus F	130309	284
Untargeted Illumina	DNA	A	60000	Bracken	Paraburkholderia fungorum	134537	28
Untargeted Illumina	DNA	A	60000	Bracken	Botrytis fragariae	1964551	27
Untargeted Illumina	DNA	A	60000	Bracken	Formosa sp. Hel3_A1_48	1336795	26
Untargeted Illumina	DNA	A	60000	Bracken	Cloacibacterium caeni	2004710	25
Untargeted Illumina	DNA	A	60000	Bracken	Colletotrichum spaethianum	700344	24
Untargeted Illumina	DNA	A	60000	Bracken	Plasmodium berghei	5821	24
Untargeted Illumina	DNA	A	60000	Bracken	Staphylococcus epidermidis	1282	24
[truncated: 331,984 more rows]
[truncated: 4 more columns]
