# Supplementary material for: Evaluating metagenomics and targeted approaches for diagnosis and surveillance of viruses
Source: Genome Med. 2024 Sep 9;16:111. doi: 10.1186/s13073-024-01380-x (PMC11382446; doi:10.1186/s13073-024-01380-x)
Supplement: Supplementary file 7 — Additional file 7: Table S5: Genome assembly. [file 13073_2024_1380_MOESM7_ESM.xlsx]

## Sheet: in
platform	gcperml	dnarna	repeat	species	tool	n_contigs	largest_contig	N50	total_length	percent_genome
Untargeted Illumina	60000	DNA	A	Human betaherpesvirus 5	Metagenome assembly (metaSPAdes/metaFlye)	3	691	660	1952	0.851
Untargeted Illumina	60000	DNA	A	Human betaherpesvirus 5	de novo assembly (SPAdes/Flye)	3	691	660	1952	0.851
Untargeted Illumina	60000	DNA	A	Human betaherpesvirus 5	Genome-guided assembly (Bowtie2/Minimap2 + Samtools)	NA	740	NA	95198	38.844
Untargeted Illumina	60000	DNA	B	Human betaherpesvirus 5	Metagenome assembly (metaSPAdes/metaFlye)	2	587	587	1104	0.481
Untargeted Illumina	60000	DNA	B	Human betaherpesvirus 5	Genome-guided assembly (Bowtie2/Minimap2 + Samtools)	NA	721	NA	65008	26.739
Untargeted Illumina	60000	DNA	A	Human mastadenovirus F	Genome-guided assembly (Bowtie2/Minimap2 + Samtools)	NA	690	NA	19278	53.832
Untargeted Illumina	60000	DNA	B	Human mastadenovirus F	Genome-guided assembly (Bowtie2/Minimap2 + Samtools)	NA	410	NA	13353	37.387
Untargeted Illumina	60000	RNA	A	Human orthopneumovirus	Genome-guided assembly (Bowtie2/Minimap2 + Samtools)	NA	518	NA	5180	33.351
Untargeted Illumina	60000	RNA	B	Human orthopneumovirus	Metagenome assembly (metaSPAdes/metaFlye)	2	981	981	1911	12.563
Untargeted Illumina	60000	RNA	B	Human orthopneumovirus	de novo assembly (SPAdes/Flye)	2	981	981	1911	12.563
Untargeted Illumina	60000	RNA	B	Human orthopneumovirus	Genome-guided assembly (Bowtie2/Minimap2 + Samtools)	NA	981	NA	8691	55.44
Untargeted Illumina	60000	RNA	A	Influenza B virus	Metagenome assembly (metaSPAdes/metaFlye)	2	921	921	1713	9.262
Untargeted Illumina	60000	RNA	A	Influenza B virus	Genome-guided assembly (Bowtie2/Minimap2 + Samtools)	NA	820	NA	6455	33.609
Untargeted Illumina	60000	RNA	B	Influenza B virus	Metagenome assembly (metaSPAdes/metaFlye)	5	795	576	3223	17.426
Untargeted Illumina	60000	RNA	B	Influenza B virus	de novo assembly (SPAdes/Flye)	5	795	576	3223	17.426
Untargeted Illumina	60000	RNA	B	Influenza B virus	Genome-guided assembly (Bowtie2/Minimap2 + Samtools)	NA	1423	NA	8647	46.602
Untargeted Illumina	60000	RNA	A	Mammalian orthoreovirus	Genome-guided assembly (Bowtie2/Minimap2 + Samtools)	NA	1125	NA	8283	35.007
Untargeted Illumina	60000	RNA	B	Mammalian orthoreovirus	Metagenome assembly (metaSPAdes/metaFlye)	4	813	786	2800	12.095
Untargeted Illumina	60000	RNA	B	Mammalian orthoreovirus	Genome-guided assembly (Bowtie2/Minimap2 + Samtools)	NA	1140	NA	8696	36.823
Untargeted Illumina	60000	RNA	A	Zika virus	Metagenome assembly (metaSPAdes/metaFlye)	1	587	587	587	5.415
Untargeted Illumina	60000	RNA	A	Zika virus	Genome-guided assembly (Bowtie2/Minimap2 + Samtools)	NA	806	NA	7543	69.197
Untargeted Illumina	60000	RNA	B	Zika virus	Metagenome assembly (metaSPAdes/metaFlye)	3	887	857	2315	21.356
Untargeted Illumina	60000	RNA	B	Zika virus	de novo assembly (SPAdes/Flye)	3	887	571	1960	18.081
Untargeted Illumina	60000	RNA	B	Zika virus	Genome-guided assembly (Bowtie2/Minimap2 + Samtools)	NA	1457	NA	8382	77.251
Untargeted Illumina	6000	DNA	A	Human betaherpesvirus 5	Genome-guided assembly (Bowtie2/Minimap2 + Samtools)	NA	248	NA	4615	1.833
Untargeted Illumina	6000	DNA	B	Human betaherpesvirus 5	Genome-guided assembly (Bowtie2/Minimap2 + Samtools)	NA	240	NA	5390	2.091
Untargeted Illumina	6000	DNA	A	Human mastadenovirus F	Genome-guided assembly (Bowtie2/Minimap2 + Samtools)	NA	207	NA	1679	4.702
Untargeted Illumina	6000	DNA	B	Human mastadenovirus F	Genome-guided assembly (Bowtie2/Minimap2 + Samtools)	NA	187	NA	940	2.358
Untargeted Illumina	6000	RNA	A	Human orthopneumovirus	Genome-guided assembly (Bowtie2/Minimap2 + Samtools)	NA	353	NA	776	4.714
Untargeted Illumina	6000	RNA	B	Human orthopneumovirus	Genome-guided assembly (Bowtie2/Minimap2 + Samtools)	NA	190	NA	490	3.221
Untargeted Illumina	6000	RNA	A	Influenza B virus	Genome-guided assembly (Bowtie2/Minimap2 + Samtools)	NA	442	NA	776	4.196
Untargeted Illumina	6000	RNA	B	Influenza B virus	Genome-guided assembly (Bowtie2/Minimap2 + Samtools)	NA	439	NA	867	4.688
Untargeted Illumina	6000	RNA	A	Mammalian orthoreovirus	Genome-guided assembly (Bowtie2/Minimap2 + Samtools)	NA	528	NA	1694	7.115
Untargeted Illumina	6000	RNA	B	Mammalian orthoreovirus	Genome-guided assembly (Bowtie2/Minimap2 + Samtools)	NA	606	NA	2231	9.52
Untargeted Illumina	6000	RNA	A	Zika virus	Genome-guided assembly (Bowtie2/Minimap2 + Samtools)	NA	250	NA	1943	16.513
Untargeted Illumina	6000	RNA	B	Zika virus	Genome-guided assembly (Bowtie2/Minimap2 + Samtools)	NA	319	NA	1120	9.834
Untargeted Illumina	600	DNA	A	Human betaherpesvirus 5	Genome-guided assembly (Bowtie2/Minimap2 + Samtools)	NA	207	NA	643	0.28
Untargeted Illumina	600	DNA	B	Human betaherpesvirus 5	Genome-guided assembly (Bowtie2/Minimap2 + Samtools)	NA	130	NA	259	0.089
Untargeted Illumina	600	RNA	B	Human orthopneumovirus	Genome-guided assembly (Bowtie2/Minimap2 + Samtools)	NA	269	NA	352	2.314
Untargeted Illumina	600	RNA	A	Influenza B virus	Genome-guided assembly (Bowtie2/Minimap2 + Samtools)	NA	260	NA	278	1.406
Untargeted Illumina	600	RNA	A	Mammalian orthoreovirus	Genome-guided assembly (Bowtie2/Minimap2 + Samtools)	NA	258	NA	258	1.102
Untargeted Illumina	600	RNA	B	Mammalian orthoreovirus	Genome-guided assembly (Bowtie2/Minimap2 + Samtools)	NA	275	NA	275	1.174
Untargeted Illumina	600	RNA	A	Zika virus	Genome-guided assembly (Bowtie2/Minimap2 + Samtools)	NA	156	NA	156	1.439
Untargeted Illumina	60	DNA	B	Human betaherpesvirus 5	Genome-guided assembly (Bowtie2/Minimap2 + Samtools)	NA	138	NA	138	0.06
Untargeted ONT	60000	DNA	A	Human betaherpesvirus 5	de novo assembly (SPAdes/Flye)	10	6928	4082	41954	17.544
Untargeted ONT	60000	DNA	A	Human betaherpesvirus 5	Genome-guided assembly (Bowtie2/Minimap2 + Samtools)	NA	7933	NA	61991	25.418
Untargeted ONT	60000	DNA	B	Human betaherpesvirus 5	Metagenome assembly (metaSPAdes/metaFlye)	2	4030	4030	7271	3.09
Untargeted ONT	60000	DNA	B	Human betaherpesvirus 5	de novo assembly (SPAdes/Flye)	2	3996	3996	7237	3.09
Untargeted ONT	60000	DNA	B	Human betaherpesvirus 5	Genome-guided assembly (Bowtie2/Minimap2 + Samtools)	NA	3964	NA	27201	10.067
Untargeted ONT	60000	DNA	A	Human mastadenovirus F	de novo assembly (SPAdes/Flye)	2	4217	4217	7867	22.479
Untargeted ONT	60000	DNA	A	Human mastadenovirus F	Genome-guided assembly (Bowtie2/Minimap2 + Samtools)	NA	6587	NA	15957	46.386
Untargeted ONT	60000	DNA	B	Human mastadenovirus F	Metagenome assembly (metaSPAdes/metaFlye)	1	7531	7531	7531	21.825
Untargeted ONT	60000	DNA	B	Human mastadenovirus F	de novo assembly (SPAdes/Flye)	1	7788	7788	7788	22.555
Untargeted ONT	60000	DNA	B	Human mastadenovirus F	Genome-guided assembly (Bowtie2/Minimap2 + Samtools)	NA	8545	NA	18122	50.157
Untargeted ONT	60000	RNA	A	Human orthopneumovirus	Metagenome assembly (metaSPAdes/metaFlye)	1	4332	4332	4332	28.151
Untargeted ONT	60000	RNA	A	Human orthopneumovirus	de novo assembly (SPAdes/Flye)	1	4331	4331	4331	28.151
Untargeted ONT	60000	RNA	A	Human orthopneumovirus	Genome-guided assembly (Bowtie2/Minimap2 + Samtools)	NA	5758	NA	11926	77.904
Untargeted ONT	60000	RNA	B	Human orthopneumovirus	Metagenome assembly (metaSPAdes/metaFlye)	1	4717	4717	4717	29.945
Untargeted ONT	60000	RNA	B	Human orthopneumovirus	de novo assembly (SPAdes/Flye)	1	4742	4742	4742	29.945
Untargeted ONT	60000	RNA	B	Human orthopneumovirus	Genome-guided assembly (Bowtie2/Minimap2 + Samtools)	NA	5866	NA	8319	50.595
Untargeted ONT	60000	RNA	A	Influenza B virus	Genome-guided assembly (Bowtie2/Minimap2 + Samtools)	NA	843	NA	1610	6.84
Untargeted ONT	60000	RNA	B	Influenza B virus	Genome-guided assembly (Bowtie2/Minimap2 + Samtools)	NA	331	NA	1263	5.38
Untargeted ONT	60000	RNA	A	Mammalian orthoreovirus	Genome-guided assembly (Bowtie2/Minimap2 + Samtools)	NA	2342	NA	6595	27.303
Untargeted ONT	60000	RNA	B	Mammalian orthoreovirus	Genome-guided assembly (Bowtie2/Minimap2 + Samtools)	NA	710	NA	5223	21.854
Untargeted ONT	60000	RNA	A	Zika virus	Metagenome assembly (metaSPAdes/metaFlye)	1	9366	9366	9366	85.849
Untargeted ONT	60000	RNA	A	Zika virus	de novo assembly (SPAdes/Flye)	2	5945	5945	8535	77.814
Untargeted ONT	60000	RNA	A	Zika virus	Genome-guided assembly (Bowtie2/Minimap2 + Samtools)	NA	9311	NA	9311	85.849
Untargeted ONT	60000	RNA	B	Zika virus	Metagenome assembly (metaSPAdes/metaFlye)	1	9265	9265	9265	83.303
Untargeted ONT	60000	RNA	B	Zika virus	de novo assembly (SPAdes/Flye)	1	8239	8239	8239	74.308
Untargeted ONT	60000	RNA	B	Zika virus	Genome-guided assembly (Bowtie2/Minimap2 + Samtools)	NA	9064	NA	9064	83.616
Untargeted ONT	6000	DNA	A	Human betaherpesvirus 5	Genome-guided assembly (Bowtie2/Minimap2 + Samtools)	NA	1662	NA	8931	3.671
Untargeted ONT	6000	DNA	B	Human betaherpesvirus 5	Genome-guided assembly (Bowtie2/Minimap2 + Samtools)	NA	1473	NA	4199	1.796
Untargeted ONT	6000	DNA	B	Human mastadenovirus F	Genome-guided assembly (Bowtie2/Minimap2 + Samtools)	NA	317	NA	1262	3.251
Untargeted ONT	6000	RNA	A	Human orthopneumovirus	Genome-guided assembly (Bowtie2/Minimap2 + Samtools)	NA	1525	NA	1525	10.026
Untargeted ONT	6000	RNA	B	Human orthopneumovirus	Genome-guided assembly (Bowtie2/Minimap2 + Samtools)	NA	379	NA	5397	28.276
Untargeted ONT	6000	RNA	A	Zika virus	Genome-guided assembly (Bowtie2/Minimap2 + Samtools)	NA	1361	NA	2437	22.435
Untargeted ONT	6000	RNA	B	Zika virus	Metagenome assembly (metaSPAdes/metaFlye)	1	2232	2232	2232	20.157
Untargeted ONT	6000	RNA	B	Zika virus	de novo assembly (SPAdes/Flye)	1	4328	4328	4328	39.474
Untargeted ONT	6000	RNA	B	Zika virus	Genome-guided assembly (Bowtie2/Minimap2 + Samtools)	NA	4282	NA	4282	39.474
Untargeted ONT	600	DNA	A	Human betaherpesvirus 5	Metagenome assembly (metaSPAdes/metaFlye)	1	2394	2394	2394	1.033
Untargeted ONT	600	DNA	A	Human betaherpesvirus 5	Genome-guided assembly (Bowtie2/Minimap2 + Samtools)	NA	2387	NA	4899	2.133
Untargeted ONT	600	DNA	B	Human betaherpesvirus 5	Genome-guided assembly (Bowtie2/Minimap2 + Samtools)	NA	645	NA	4817	1.801
Untargeted ONT	600	RNA	B	Mammalian orthoreovirus	Genome-guided assembly (Bowtie2/Minimap2 + Samtools)	NA	1369	NA	2085	8.896
Twist CVRP	60000	DNARNA	A	Human betaherpesvirus 5	Metagenome assembly (metaSPAdes/metaFlye)	29	34155	17839	213053	91.77
Twist CVRP	60000	DNARNA	A	Human betaherpesvirus 5	de novo assembly (SPAdes/Flye)	8	45544	40318	215379	93.838
Twist CVRP	60000	DNARNA	A	Human betaherpesvirus 5	Genome-guided assembly (Bowtie2/Minimap2 + Samtools)	NA	92350	NA	229167	99.911
Twist CVRP	60000	DNARNA	B	Human betaherpesvirus 5	Metagenome assembly (metaSPAdes/metaFlye)	6	82045	71221	216473	93.856
Twist CVRP	60000	DNARNA	B	Human betaherpesvirus 5	de novo assembly (SPAdes/Flye)	4	134475	134475	215427	93.849
Twist CVRP	60000	DNARNA	B	Human betaherpesvirus 5	Genome-guided assembly (Bowtie2/Minimap2 + Samtools)	NA	181165	NA	229297	98.653
Twist CVRP	60000	DNARNA	A	Human mastadenovirus F	Metagenome assembly (metaSPAdes/metaFlye)	19	3743	2242	28522	82.446
Twist CVRP	60000	DNARNA	A	Human mastadenovirus F	de novo assembly (SPAdes/Flye)	6	7076	6530	33008	95.761
Twist CVRP	60000	DNARNA	A	Human mastadenovirus F	Genome-guided assembly (Bowtie2/Minimap2 + Samtools)	NA	12703	NA	34211	99.459
Twist CVRP	60000	DNARNA	B	Human mastadenovirus F	Metagenome assembly (metaSPAdes/metaFlye)	8	15172	12022	34077	98.296
Twist CVRP	60000	DNARNA	B	Human mastadenovirus F	de novo assembly (SPAdes/Flye)	2	18470	18470	34081	98.889
Twist CVRP	60000	DNARNA	B	Human mastadenovirus F	Genome-guided assembly (Bowtie2/Minimap2 + Samtools)	NA	26635	NA	34269	99.61
Twist CVRP	60000	DNARNA	A	Human orthopneumovirus	Metagenome assembly (metaSPAdes/metaFlye)	8	3007	1840	13017	84.781
Twist CVRP	60000	DNARNA	A	Human orthopneumovirus	de novo assembly (SPAdes/Flye)	4	8418	8418	15042	98.271
Twist CVRP	60000	DNARNA	A	Human orthopneumovirus	Genome-guided assembly (Bowtie2/Minimap2 + Samtools)	NA	14955	NA	14956	98.31
Twist CVRP	60000	DNARNA	B	Human orthopneumovirus	Metagenome assembly (metaSPAdes/metaFlye)	4	9405	9405	14801	96.693
Twist CVRP	60000	DNARNA	B	Human orthopneumovirus	de novo assembly (SPAdes/Flye)	3	10855	10855	15322	99.257
Twist CVRP	60000	DNARNA	B	Human orthopneumovirus	Genome-guided assembly (Bowtie2/Minimap2 + Samtools)	NA	15148	NA	15148	99.323
Twist CVRP	60000	DNARNA	A	Influenza B virus	Metagenome assembly (metaSPAdes/metaFlye)	8	2367	1812	13500	72.495
Twist CVRP	60000	DNARNA	A	Influenza B virus	de novo assembly (SPAdes/Flye)	8	2388	1896	14550	77.421
Twist CVRP	60000	DNARNA	A	Influenza B virus	Genome-guided assembly (Bowtie2/Minimap2 + Samtools)	NA	4548	NA	18254	98.373
Twist CVRP	60000	DNARNA	B	Influenza B virus	Metagenome assembly (metaSPAdes/metaFlye)	8	2374	1874	13776	73.268
Twist CVRP	60000	DNARNA	B	Influenza B virus	de novo assembly (SPAdes/Flye)	9	2368	1848	13884	74.22
Twist CVRP	60000	DNARNA	B	Influenza B virus	Genome-guided assembly (Bowtie2/Minimap2 + Samtools)	NA	9963	NA	18290	98.362
Twist CVRP	60000	DNARNA	A	Mammalian orthoreovirus	Metagenome assembly (metaSPAdes/metaFlye)	10	3946	3755	21415	90.51
Twist CVRP	60000	DNARNA	A	Mammalian orthoreovirus	de novo assembly (SPAdes/Flye)	18	3049	1231	21480	88.234
Twist CVRP	60000	DNARNA	A	Mammalian orthoreovirus	Genome-guided assembly (Bowtie2/Minimap2 + Samtools)	NA	18195	NA	23246	99.031
Twist CVRP	60000	DNARNA	B	Mammalian orthoreovirus	Metagenome assembly (metaSPAdes/metaFlye)	10	3874	3755	21732	92.24
Twist CVRP	60000	DNARNA	B	Mammalian orthoreovirus	de novo assembly (SPAdes/Flye)	10	3902	2269	22770	95.114
Twist CVRP	60000	DNARNA	B	Mammalian orthoreovirus	Genome-guided assembly (Bowtie2/Minimap2 + Samtools)	NA	11541	NA	23255	98.979
Twist CVRP	60000	DNARNA	A	Zika virus	Metagenome assembly (metaSPAdes/metaFlye)	1	10802	10802	10802	99.124
Twist CVRP	60000	DNARNA	A	Zika virus	de novo assembly (SPAdes/Flye)	4	4418	3000	10168	91.707
Twist CVRP	60000	DNARNA	A	Zika virus	Genome-guided assembly (Bowtie2/Minimap2 + Samtools)	NA	10821	NA	10821	99.714
Twist CVRP	60000	DNARNA	B	Zika virus	Metagenome assembly (metaSPAdes/metaFlye)	1	10737	10737	10737	98.432
Twist CVRP	60000	DNARNA	B	Zika virus	de novo assembly (SPAdes/Flye)	3	9151	9151	15624	99.197
Twist CVRP	60000	DNARNA	B	Zika virus	Genome-guided assembly (Bowtie2/Minimap2 + Samtools)	NA	10831	NA	10831	99.705
Twist CVRP	6000	DNARNA	A	Human betaherpesvirus 5	Metagenome assembly (metaSPAdes/metaFlye)	135	7426	956	129590	55.26
Twist CVRP	6000	DNARNA	A	Human betaherpesvirus 5	de novo assembly (SPAdes/Flye)	140	8545	1166	150967	65.034
Twist CVRP	6000	DNARNA	A	Human betaherpesvirus 5	Genome-guided assembly (Bowtie2/Minimap2 + Samtools)	NA	7941	NA	201414	85.437
Twist CVRP	6000	DNARNA	B	Human betaherpesvirus 5	Metagenome assembly (metaSPAdes/metaFlye)	140	4692	1179	152459	65.028
Twist CVRP	6000	DNARNA	B	Human betaherpesvirus 5	de novo assembly (SPAdes/Flye)	111	8648	1959	173206	75.1
Twist CVRP	6000	DNARNA	B	Human betaherpesvirus 5	Genome-guided assembly (Bowtie2/Minimap2 + Samtools)	NA	10587	NA	211592	90.017
Twist CVRP	6000	DNARNA	A	Human mastadenovirus F	Metagenome assembly (metaSPAdes/metaFlye)	12	1378	666	8539	24.698
Twist CVRP	6000	DNARNA	A	Human mastadenovirus F	de novo assembly (SPAdes/Flye)	12	1378	666	8995	26.073
Twist CVRP	6000	DNARNA	A	Human mastadenovirus F	Genome-guided assembly (Bowtie2/Minimap2 + Samtools)	NA	1843	NA	25978	75.25
Twist CVRP	6000	DNARNA	B	Human mastadenovirus F	Metagenome assembly (metaSPAdes/metaFlye)	24	1138	700	17516	50.433
Twist CVRP	6000	DNARNA	B	Human mastadenovirus F	de novo assembly (SPAdes/Flye)	23	2426	935	21385	62.003
Twist CVRP	6000	DNARNA	B	Human mastadenovirus F	Genome-guided assembly (Bowtie2/Minimap2 + Samtools)	NA	3134	NA	30257	87.957
Twist CVRP	6000	DNARNA	A	Human orthopneumovirus	Metagenome assembly (metaSPAdes/metaFlye)	8	1619	1233	7322	44.021
Twist CVRP	6000	DNARNA	A	Human orthopneumovirus	de novo assembly (SPAdes/Flye)	8	3218	1190	9603	58.122
Twist CVRP	6000	DNARNA	A	Human orthopneumovirus	Genome-guided assembly (Bowtie2/Minimap2 + Samtools)	NA	3185	NA	12315	80.843
Twist CVRP	6000	DNARNA	B	Human orthopneumovirus	Metagenome assembly (metaSPAdes/metaFlye)	6	2933	2879	9595	62.698
Twist CVRP	6000	DNARNA	B	Human orthopneumovirus	de novo assembly (SPAdes/Flye)	6	3291	3084	11746	76.109
Twist CVRP	6000	DNARNA	B	Human orthopneumovirus	Genome-guided assembly (Bowtie2/Minimap2 + Samtools)	NA	5545	NA	14522	95.063
Twist CVRP	6000	DNARNA	A	Influenza B virus	Metagenome assembly (metaSPAdes/metaFlye)	9	2066	1178	8796	47.397
Twist CVRP	6000	DNARNA	A	Influenza B virus	de novo assembly (SPAdes/Flye)	9	2351	1844	14417	72.349
Twist CVRP	6000	DNARNA	A	Influenza B virus	Genome-guided assembly (Bowtie2/Minimap2 + Samtools)	NA	6271	NA	15980	83.769
Twist CVRP	6000	DNARNA	B	Influenza B virus	Metagenome assembly (metaSPAdes/metaFlye)	11	2370	1306	12572	67.699
Twist CVRP	6000	DNARNA	B	Influenza B virus	de novo assembly (SPAdes/Flye)	8	2367	1842	14394	77.242
Twist CVRP	6000	DNARNA	B	Influenza B virus	Genome-guided assembly (Bowtie2/Minimap2 + Samtools)	NA	4190	NA	18086	97.551
Twist CVRP	6000	DNARNA	A	Mammalian orthoreovirus	Metagenome assembly (metaSPAdes/metaFlye)	12	3761	2177	22015	93.555
Twist CVRP	6000	DNARNA	A	Mammalian orthoreovirus	de novo assembly (SPAdes/Flye)	10	3889	2283	24189	97.476
Twist CVRP	6000	DNARNA	A	Mammalian orthoreovirus	Genome-guided assembly (Bowtie2/Minimap2 + Samtools)	NA	16018	NA	23266	98.962
Twist CVRP	6000	DNARNA	B	Mammalian orthoreovirus	Metagenome assembly (metaSPAdes/metaFlye)	10	3857	3681	21917	92.808
Twist CVRP	6000	DNARNA	B	Mammalian orthoreovirus	de novo assembly (SPAdes/Flye)	10	3847	2267	22797	96.656
Twist CVRP	6000	DNARNA	B	Mammalian orthoreovirus	Genome-guided assembly (Bowtie2/Minimap2 + Samtools)	NA	23234	NA	23234	99.009
Twist CVRP	6000	DNARNA	A	Zika virus	Metagenome assembly (metaSPAdes/metaFlye)	6	2959	2275	10125	92.389
Twist CVRP	6000	DNARNA	A	Zika virus	de novo assembly (SPAdes/Flye)	1	10714	10714	10714	98.644
Twist CVRP	6000	DNARNA	A	Zika virus	Genome-guided assembly (Bowtie2/Minimap2 + Samtools)	NA	10714	NA	10714	98.819
Twist CVRP	6000	DNARNA	B	Zika virus	Metagenome assembly (metaSPAdes/metaFlye)	1	10724	10724	10724	98.93
Twist CVRP	6000	DNARNA	B	Zika virus	de novo assembly (SPAdes/Flye)	1	10719	10719	10719	98.69
Twist CVRP	6000	DNARNA	B	Zika virus	Genome-guided assembly (Bowtie2/Minimap2 + Samtools)	NA	10786	NA	10786	99.391
Twist CVRP	600	DNARNA	A	Human betaherpesvirus 5	Metagenome assembly (metaSPAdes/metaFlye)	1	503	503	503	0.215
Twist CVRP	600	DNARNA	A	Human betaherpesvirus 5	de novo assembly (SPAdes/Flye)	1	704	704	704	0.288
Twist CVRP	600	DNARNA	A	Human betaherpesvirus 5	Genome-guided assembly (Bowtie2/Minimap2 + Samtools)	NA	624	NA	44817	19.379
Twist CVRP	600	DNARNA	B	Human betaherpesvirus 5	Metagenome assembly (metaSPAdes/metaFlye)	6	810	584	3694	1.533
Twist CVRP	600	DNARNA	B	Human betaherpesvirus 5	de novo assembly (SPAdes/Flye)	7	654	538	3884	1.643
Twist CVRP	600	DNARNA	B	Human betaherpesvirus 5	Genome-guided assembly (Bowtie2/Minimap2 + Samtools)	NA	732	NA	46613	20.139
Twist CVRP	600	DNARNA	C	Human betaherpesvirus 5	Metagenome assembly (metaSPAdes/metaFlye)	5	763	612	3099	1.329
Twist CVRP	600	DNARNA	C	Human betaherpesvirus 5	de novo assembly (SPAdes/Flye)	8	763	599	4826	1.996
Twist CVRP	600	DNARNA	C	Human betaherpesvirus 5	Genome-guided assembly (Bowtie2/Minimap2 + Samtools)	NA	1309	NA	58630	25.342
Twist CVRP	600	DNARNA	D	Human betaherpesvirus 5	Metagenome assembly (metaSPAdes/metaFlye)	3	1198	906	2828	1.222
Twist CVRP	600	DNARNA	D	Human betaherpesvirus 5	de novo assembly (SPAdes/Flye)	4	906	789	2876	1.254
Twist CVRP	600	DNARNA	D	Human betaherpesvirus 5	Genome-guided assembly (Bowtie2/Minimap2 + Samtools)	NA	725	NA	52436	22.542
Twist CVRP	600	DNARNA	A	Human mastadenovirus F	Genome-guided assembly (Bowtie2/Minimap2 + Samtools)	NA	328	NA	4335	12.561
Twist CVRP	600	DNARNA	B	Human mastadenovirus F	Genome-guided assembly (Bowtie2/Minimap2 + Samtools)	NA	598	NA	6102	17.676
Twist CVRP	600	DNARNA	C	Human mastadenovirus F	Genome-guided assembly (Bowtie2/Minimap2 + Samtools)	NA	630	NA	6580	19.031
Twist CVRP	600	DNARNA	D	Human mastadenovirus F	Genome-guided assembly (Bowtie2/Minimap2 + Samtools)	NA	572	NA	7265	20.985
Twist CVRP	600	DNARNA	A	Human orthopneumovirus	Genome-guided assembly (Bowtie2/Minimap2 + Samtools)	NA	433	NA	4896	32.069
Twist CVRP	600	DNARNA	B	Human orthopneumovirus	Metagenome assembly (metaSPAdes/metaFlye)	2	924	924	1503	9.756
Twist CVRP	600	DNARNA	B	Human orthopneumovirus	de novo assembly (SPAdes/Flye)	2	924	924	1623	10.545
Twist CVRP	600	DNARNA	B	Human orthopneumovirus	Genome-guided assembly (Bowtie2/Minimap2 + Samtools)	NA	915	NA	5535	35.632
Twist CVRP	600	DNARNA	C	Human orthopneumovirus	Metagenome assembly (metaSPAdes/metaFlye)	2	821	821	1384	9.099
Twist CVRP	600	DNARNA	C	Human orthopneumovirus	de novo assembly (SPAdes/Flye)	2	678	678	1300	8.546
Twist CVRP	600	DNARNA	C	Human orthopneumovirus	Genome-guided assembly (Bowtie2/Minimap2 + Samtools)	NA	818	NA	7850	51.509
Twist CVRP	600	DNARNA	D	Human orthopneumovirus	Metagenome assembly (metaSPAdes/metaFlye)	2	523	523	1024	6.39
Twist CVRP	600	DNARNA	D	Human orthopneumovirus	de novo assembly (SPAdes/Flye)	2	717	717	1279	8.408
Twist CVRP	600	DNARNA	D	Human orthopneumovirus	Genome-guided assembly (Bowtie2/Minimap2 + Samtools)	NA	717	NA	5962	39.136
Twist CVRP	600	DNARNA	A	Influenza B virus	Metagenome assembly (metaSPAdes/metaFlye)	1	629	629	629	3.401
Twist CVRP	600	DNARNA	A	Influenza B virus	de novo assembly (SPAdes/Flye)	1	518	518	518	2.801
Twist CVRP	600	DNARNA	A	Influenza B virus	Genome-guided assembly (Bowtie2/Minimap2 + Samtools)	NA	654	NA	4635	24.796
Twist CVRP	600	DNARNA	B	Influenza B virus	Metagenome assembly (metaSPAdes/metaFlye)	4	825	809	3062	16.069
Twist CVRP	600	DNARNA	B	Influenza B virus	de novo assembly (SPAdes/Flye)	4	1391	794	3324	17.956
Twist CVRP	600	DNARNA	B	Influenza B virus	Genome-guided assembly (Bowtie2/Minimap2 + Samtools)	NA	2677	NA	7238	38.589
Twist CVRP	600	DNARNA	C	Influenza B virus	Metagenome assembly (metaSPAdes/metaFlye)	2	975	975	1885	10.138
Twist CVRP	600	DNARNA	C	Influenza B virus	de novo assembly (SPAdes/Flye)	2	1166	1166	2076	11.171
Twist CVRP	600	DNARNA	C	Influenza B virus	Genome-guided assembly (Bowtie2/Minimap2 + Samtools)	NA	1206	NA	6178	32.22
Twist CVRP	600	DNARNA	D	Influenza B virus	Metagenome assembly (metaSPAdes/metaFlye)	2	539	539	1074	5.807
Twist CVRP	600	DNARNA	D	Influenza B virus	de novo assembly (SPAdes/Flye)	2	1088	1088	1604	5.802
Twist CVRP	600	DNARNA	D	Influenza B virus	Genome-guided assembly (Bowtie2/Minimap2 + Samtools)	NA	1243	NA	6655	35.712
Twist CVRP	600	DNARNA	A	Mammalian orthoreovirus	Metagenome assembly (metaSPAdes/metaFlye)	9	1380	962	7895	33.372
Twist CVRP	600	DNARNA	A	Mammalian orthoreovirus	de novo assembly (SPAdes/Flye)	11	1533	962	9976	42.567
Twist CVRP	600	DNARNA	A	Mammalian orthoreovirus	Genome-guided assembly (Bowtie2/Minimap2 + Samtools)	NA	2441	NA	18426	78.569
Twist CVRP	600	DNARNA	B	Mammalian orthoreovirus	Metagenome assembly (metaSPAdes/metaFlye)	14	1378	812	11074	46.265
Twist CVRP	600	DNARNA	B	Mammalian orthoreovirus	de novo assembly (SPAdes/Flye)	16	1533	861	13685	54.982
Twist CVRP	600	DNARNA	B	Mammalian orthoreovirus	Genome-guided assembly (Bowtie2/Minimap2 + Samtools)	NA	2595	NA	20126	85.723
Twist CVRP	600	DNARNA	C	Mammalian orthoreovirus	Metagenome assembly (metaSPAdes/metaFlye)	18	1415	941	15753	66.56
Twist CVRP	600	DNARNA	C	Mammalian orthoreovirus	de novo assembly (SPAdes/Flye)	19	2118	951	19288	81.653
Twist CVRP	600	DNARNA	C	Mammalian orthoreovirus	Genome-guided assembly (Bowtie2/Minimap2 + Samtools)	NA	7321	NA	22283	94.939
Twist CVRP	600	DNARNA	D	Mammalian orthoreovirus	Metagenome assembly (metaSPAdes/metaFlye)	11	2198	1071	10149	43.049
Twist CVRP	600	DNARNA	D	Mammalian orthoreovirus	de novo assembly (SPAdes/Flye)	12	2549	951	11409	46.432
Twist CVRP	600	DNARNA	D	Mammalian orthoreovirus	Genome-guided assembly (Bowtie2/Minimap2 + Samtools)	NA	4213	NA	20508	87.145
Twist CVRP	600	DNARNA	A	Zika virus	Metagenome assembly (metaSPAdes/metaFlye)	3	1054	857	2474	22.823
Twist CVRP	600	DNARNA	A	Zika virus	de novo assembly (SPAdes/Flye)	4	1105	1054	3395	31.319
Twist CVRP	600	DNARNA	A	Zika virus	Genome-guided assembly (Bowtie2/Minimap2 + Samtools)	NA	1713	NA	8330	76.836
Twist CVRP	600	DNARNA	B	Zika virus	Metagenome assembly (metaSPAdes/metaFlye)	2	1394	1394	2230	20.563
Twist CVRP	600	DNARNA	B	Zika virus	de novo assembly (SPAdes/Flye)	2	1194	1194	2030	18.718
Twist CVRP	600	DNARNA	B	Zika virus	Genome-guided assembly (Bowtie2/Minimap2 + Samtools)	NA	1374	NA	7139	65.83
Twist CVRP	600	DNARNA	C	Zika virus	Metagenome assembly (metaSPAdes/metaFlye)	1	642	642	642	5.923
Twist CVRP	600	DNARNA	C	Zika virus	de novo assembly (SPAdes/Flye)	1	794	794	794	7.325
Twist CVRP	600	DNARNA	C	Zika virus	Genome-guided assembly (Bowtie2/Minimap2 + Samtools)	NA	976	NA	7196	66.384
Twist CVRP	600	DNARNA	D	Zika virus	Metagenome assembly (metaSPAdes/metaFlye)	5	888	742	3529	32.555
Twist CVRP	600	DNARNA	D	Zika virus	de novo assembly (SPAdes/Flye)	5	1511	888	4485	35.055
Twist CVRP	600	DNARNA	D	Zika virus	Genome-guided assembly (Bowtie2/Minimap2 + Samtools)	NA	888	NA	8742	80.609
Twist CVRP	60	DNARNA	A	Human betaherpesvirus 5	Genome-guided assembly (Bowtie2/Minimap2 + Samtools)	NA	254	NA	5544	2.383
Twist CVRP	60	DNARNA	B	Human betaherpesvirus 5	Genome-guided assembly (Bowtie2/Minimap2 + Samtools)	NA	470	NA	11663	5.021
Twist CVRP	60	DNARNA	C	Human betaherpesvirus 5	Genome-guided assembly (Bowtie2/Minimap2 + Samtools)	NA	223	NA	3353	1.454
Twist CVRP	60	DNARNA	D	Human betaherpesvirus 5	Genome-guided assembly (Bowtie2/Minimap2 + Samtools)	NA	658	NA	7269	3.115
Twist CVRP	60	DNARNA	A	Human mastadenovirus F	Genome-guided assembly (Bowtie2/Minimap2 + Samtools)	NA	286	NA	1657	4.58
Twist CVRP	60	DNARNA	B	Human mastadenovirus F	Genome-guided assembly (Bowtie2/Minimap2 + Samtools)	NA	303	NA	1227	3.568
Twist CVRP	60	DNARNA	D	Human mastadenovirus F	Genome-guided assembly (Bowtie2/Minimap2 + Samtools)	NA	248	NA	1787	5.152
Twist CVRP	60	DNARNA	A	Human orthopneumovirus	Genome-guided assembly (Bowtie2/Minimap2 + Samtools)	NA	172	NA	474	3.116
Twist CVRP	60	DNARNA	B	Human orthopneumovirus	Genome-guided assembly (Bowtie2/Minimap2 + Samtools)	NA	175	NA	1000	6.574
Twist CVRP	60	DNARNA	C	Human orthopneumovirus	Genome-guided assembly (Bowtie2/Minimap2 + Samtools)	NA	335	NA	1407	9.256
Twist CVRP	60	DNARNA	D	Human orthopneumovirus	Genome-guided assembly (Bowtie2/Minimap2 + Samtools)	NA	262	NA	1214	7.455
Twist CVRP	60	DNARNA	A	Influenza B virus	Genome-guided assembly (Bowtie2/Minimap2 + Samtools)	NA	437	NA	1268	6.856
Twist CVRP	60	DNARNA	B	Influenza B virus	Genome-guided assembly (Bowtie2/Minimap2 + Samtools)	NA	170	NA	170	0.919
Twist CVRP	60	DNARNA	C	Influenza B virus	Genome-guided assembly (Bowtie2/Minimap2 + Samtools)	NA	325	NA	1844	9.851
Twist CVRP	60	DNARNA	D	Influenza B virus	Genome-guided assembly (Bowtie2/Minimap2 + Samtools)	NA	895	NA	2181	11.479
Twist CVRP	60	DNARNA	A	Mammalian orthoreovirus	Genome-guided assembly (Bowtie2/Minimap2 + Samtools)	NA	478	NA	6134	26.094
Twist CVRP	60	DNARNA	B	Mammalian orthoreovirus	Metagenome assembly (metaSPAdes/metaFlye)	2	950	950	1478	6.086
Twist CVRP	60	DNARNA	B	Mammalian orthoreovirus	de novo assembly (SPAdes/Flye)	2	976	976	1926	6.201
Twist CVRP	60	DNARNA	B	Mammalian orthoreovirus	Genome-guided assembly (Bowtie2/Minimap2 + Samtools)	NA	1893	NA	5159	21.781
Twist CVRP	60	DNARNA	C	Mammalian orthoreovirus	Genome-guided assembly (Bowtie2/Minimap2 + Samtools)	NA	642	NA	4941	21.055
Twist CVRP	60	DNARNA	D	Mammalian orthoreovirus	Metagenome assembly (metaSPAdes/metaFlye)	1	545	545	545	2.328
Twist CVRP	60	DNARNA	D	Mammalian orthoreovirus	de novo assembly (SPAdes/Flye)	1	545	545	545	2.328
Twist CVRP	60	DNARNA	D	Mammalian orthoreovirus	Genome-guided assembly (Bowtie2/Minimap2 + Samtools)	NA	1077	NA	4948	21.042
Twist CVRP	60	DNARNA	A	Zika virus	Genome-guided assembly (Bowtie2/Minimap2 + Samtools)	NA	268	NA	1617	14.917
Twist CVRP	60	DNARNA	B	Zika virus	Genome-guided assembly (Bowtie2/Minimap2 + Samtools)	NA	226	NA	593	5.47
Twist CVRP	60	DNARNA	C	Zika virus	Genome-guided assembly (Bowtie2/Minimap2 + Samtools)	NA	240	NA	1521	13.939
Twist CVRP	60	DNARNA	D	Zika virus	Genome-guided assembly (Bowtie2/Minimap2 + Samtools)	NA	471	NA	2770	25.489
