# Supplementary material for: Evaluating metagenomics and targeted approaches for diagnosis and surveillance of viruses
Source: Genome Med. 2024 Sep 9;16:111. doi: 10.1186/s13073-024-01380-x (PMC11382446; doi:10.1186/s13073-024-01380-x)
Supplement: Supplementary file 8 — Additional file 8: Table S6: False positive viruses obtained after application of thresholds. [file 13073_2024_1380_MOESM8_ESM.csv]

run	dilution	tool	species	species_taxid	virus_class
Untargeted Illumina	60000	Kraken2	Pteropus lylei-associated alphaherpesvirus	2597167	Related to virus in mock community
Untargeted Illumina	60000	Kraken2	Quwivirus caviidbeta2	3050254	Related to virus in mock community
Untargeted Illumina	60000	Kraken2	Paraavulavirus wisconsinense	3052594	Other human/mammalian viruses
Untargeted Illumina	60000	Kraken2	Pigeonpox virus	10264	Other human/mammalian viruses
Untargeted Illumina	60000	Kraken2	Turkeypox virus	336486	Other human/mammalian viruses
Untargeted Illumina	60000	Kraken2	Alphabaculovirus heleucae	3051417	Infects other eukaryote
Untargeted Illumina	60000	Kraken2	Amsacta moorei entomopoxvirus	28321	Infects other eukaryote
Untargeted Illumina	60000	Kraken2	Bodo saltans virus	2024608	Infects other eukaryote
Untargeted Illumina	60000	Kraken2	Cotonvirus japonicus	2811091	Infects other eukaryote
Untargeted Illumina	60000	Kraken2	Helminthosporium victoriae 145S virus	164750	Infects other eukaryote
Untargeted Illumina	60000	Kraken2	Melanoplus sanguinipes entomopoxvirus	83191	Infects other eukaryote
Untargeted Illumina	60000	Kraken2	Melbournevirus	1560514	Infects other eukaryote
Untargeted Illumina	60000	Kraken2	Moumouvirus	985782	Infects other eukaryote
Untargeted Illumina	60000	Kraken2	Pandoravirus dulcis	1349409	Infects other eukaryote
Untargeted Illumina	60000	Kraken2	Prymnesium kappa virus	1499987	Infects other eukaryote
Untargeted Illumina	60000	Kraken2	Tupanvirus soda lake	2126985	Infects other eukaryote
Untargeted Illumina	60000	Kraken2	Unuamitovirus thba1	2956627	Infects other eukaryote
Untargeted Illumina	60000	Kraken2	Capvunavirus CpV1	2843988	Phage
Untargeted Illumina	60000	Kraken2	Caulobacter virus Sansa	2734274	Phage
Untargeted Illumina	60000	Kraken2	Cebadecemvirus phi10una	2955593	Phage
Untargeted Illumina	60000	Kraken2	Cenphatecvirus saba	2955599	Phage
Untargeted Illumina	60000	Kraken2	Emdodecavirus N3	1980947	Phage
Untargeted Illumina	60000	Kraken2	Erwinia phage pEa_SNUABM_2	2869547	Phage
Untargeted Illumina	60000	Kraken2	Evevirus ev239	2955874	Phage
Untargeted Illumina	60000	Kraken2	Junduvirus communis	2956034	Phage
Untargeted Illumina	60000	Kraken2	Klebsiella phage KpLz-2_45	2698923	Phage
Untargeted Illumina	60000	Kraken2	Tequatrovirus gee4507	2844199	Phage
Untargeted Illumina	60000	Kraken2	Zhonglingvirus SAP012	2956710	Phage
Untargeted Illumina	60000	Bracken	Pteropus lylei-associated alphaherpesvirus	2597167	Related to virus in mock community
Untargeted Illumina	60000	Dragen/ EPI2ME	Evevirus ev239	2955874	Phage
Untargeted Illumina	60000	Dragen/ EPI2ME	Tequatrovirus kaw	2844208	Phage
Untargeted Illumina	60000	metaMix	Pteropus lylei-associated alphaherpesvirus	2597167	Related to virus in mock community
Untargeted Illumina	60000	metaMix Fast	Pteropus lylei-associated alphaherpesvirus	2597167	Related to virus in mock community
Untargeted Illumina	60000	metaMix Fast	Alphapapillomavirus 7	337042	Other human/mammalian viruses
Untargeted Illumina	60000	CZ ID*	Human alphaherpesvirus 2	10310	Related to virus in mock community
Untargeted Illumina	60000	CZ ID*	Human gammaherpesvirus 4	10376	Related to virus in mock community
Untargeted Illumina	60000	CZ ID*	Brevundimonas phage vB_BsubS-Delta	2696338	Phage
Untargeted Illumina	60000	CZ ID*	Fusobacterium phage Funu1	1640977	Phage
Untargeted Illumina	60000	CZ ID*	Halovirus HRTV-5	1273753	Phage
Untargeted Illumina	60000	CZ ID*	Streptococcus phage Javan355	2548123	Phage
Untargeted Illumina	60000	One Codex*	Orthopneumovirus bovis	3050248	Related to virus in mock community
Untargeted Illumina	6000	Kraken2	Cacatuid alphaherpesvirus 2	2604840	Related to virus in mock community
Untargeted Illumina	6000	Kraken2	Cytomegalovirus papiinebeta3	3050337	Related to virus in mock community
Untargeted Illumina	6000	Kraken2	Pteropus lylei-associated alphaherpesvirus	2597167	Related to virus in mock community
Untargeted Illumina	6000	Kraken2	Roseolovirus humanbeta7	3050298	Related to virus in mock community
Untargeted Illumina	6000	Kraken2	Varicellovirus cercopithecinealpha9	3050257	Related to virus in mock community
Untargeted Illumina	6000	Kraken2	Torque teno virus 11	687350	Anelloviridae
Untargeted Illumina	6000	Kraken2	Abelson murine leukemia virus	11788	Other human/mammalian viruses
Untargeted Illumina	6000	Kraken2	Alphapapillomavirus 3	333767	Other human/mammalian viruses
Untargeted Illumina	6000	Kraken2	Adoxophyes honmai entomopoxvirus	1993630	Infects other eukaryote
Untargeted Illumina	6000	Kraken2	Alphabaculovirus maconfiguratae	3048195	Infects other eukaryote
Untargeted Illumina	6000	Kraken2	Alphanudivirus droinnubilae	3047810	Infects other eukaryote
Untargeted Illumina	6000	Kraken2	Alphanudivirus grybimaculati	3047860	Infects other eukaryote
Untargeted Illumina	6000	Kraken2	Alphanudivirus oryrhinocerotis	3048239	Infects other eukaryote
Untargeted Illumina	6000	Kraken2	Alphanudivirus quartudromelanogasteris	3051617	Infects other eukaryote
Untargeted Illumina	6000	Kraken2	Amsacta moorei entomopoxvirus	28321	Infects other eukaryote
Untargeted Illumina	6000	Kraken2	Beihai picorna-like virus 18	1922560	Infects other eukaryote
Untargeted Illumina	6000	Kraken2	Betabaculovirus altermyunipunctae	3051996	Infects other eukaryote
Untargeted Illumina	6000	Kraken2	Cedratvirus A11	1903266	Infects other eukaryote
Untargeted Illumina	6000	Kraken2	Heterosigma akashiwo virus 01	97195	Infects other eukaryote
Untargeted Illumina	6000	Kraken2	Ichnoviriform fumiferanae	419435	Infects other eukaryote
Untargeted Illumina	6000	Kraken2	Invertebrate iridescent virus 6	176652	Infects other eukaryote
Untargeted Illumina	6000	Kraken2	Mimivirus bradfordmassiliense	3047343	Infects other eukaryote
Untargeted Illumina	6000	Kraken2	Mollivirus sibericum	1678078	Infects other eukaryote
Untargeted Illumina	6000	Kraken2	Orpheovirus IHUMI-LCC2	2023057	Infects other eukaryote
Untargeted Illumina	6000	Kraken2	Prymnesium kappa virus	1499987	Infects other eukaryote
Untargeted Illumina	6000	Kraken2	Tokyovirus A1	1826170	Infects other eukaryote
Untargeted Illumina	6000	Kraken2	Tupanvirus soda lake	2126985	Infects other eukaryote
Untargeted Illumina	6000	Kraken2	Unuamitovirus thba1	2956627	Infects other eukaryote
Untargeted Illumina	6000	Kraken2	Atlauavirus tusconc8	2734085	Phage
Untargeted Illumina	6000	Kraken2	Baltimorevirus DFL12	2169868	Phage
Untargeted Illumina	6000	Kraken2	Bequatrovirus avesobmore	1984785	Phage
Untargeted Illumina	6000	Kraken2	Clostridium phage phiCT19406C	1567011	Phage
Untargeted Illumina	6000	Kraken2	Drulisvirus KpV71	1980957	Phage
Untargeted Illumina	6000	Kraken2	Inovirus M13	1977402	Phage
Untargeted Illumina	6000	Kraken2	Maxrubnervirus PMBT3	2734251	Phage
Untargeted Illumina	6000	Kraken2	Mementomorivirus mementomori	2734252	Phage
Untargeted Illumina	6000	Kraken2	Mosigvirus c120	2956203	Phage
Untargeted Illumina	6000	Kraken2	Nitrincola phage 1M3-16	1472912	Phage
Untargeted Illumina	6000	Kraken2	Pseudomonas phage OBP	1124849	Phage
Untargeted Illumina	6000	Kraken2	Rosenblumvirus CSA13	2732597	Phage
Untargeted Illumina	6000	Kraken2	Takahashivirus PBS1	10683	Phage
Untargeted Illumina	6000	Kraken2	Usarudivirus SIRV4	2846590	Phage
Untargeted Illumina	6000	Kraken2	Valbvirus ValB1MD2	2956629	Phage
Untargeted Illumina	6000	Kraken2	Veracruzvirus veracruz	2956641	Phage
Untargeted Illumina	6000	Kraken2	Vipetofemvirus vipetofem	2956650	Phage
Untargeted Illumina	6000	Dragen/ EPI2ME	Tequatrovirus kaw	2844208	Phage
Untargeted Illumina	6000	Dragen/ EPI2ME	Valbvirus ValB1MD2	2956629	Phage
Untargeted Illumina	6000	metaMix Fast	Pteropus lylei-associated alphaherpesvirus	2597167	Related to virus in mock community
Untargeted Illumina	6000	metaMix Fast	Roseolovirus humanbeta7	3050298	Related to virus in mock community
Untargeted Illumina	6000	metaMix Fast	Torque teno virus 11	687350	Anelloviridae
Untargeted Illumina	6000	metaMix Fast	Triavirus tp3102	2846382	Phage
Untargeted Illumina	6000	CZ ID*	Human betaherpesvirus 7	10372	Related to virus in mock community
Untargeted Illumina	6000	CZ ID*	Torque teno virus 11	687350	Anelloviridae
Untargeted Illumina	6000	CZ ID*	Prokaryotic dsDNA virus sp.	2591644	Phage
Untargeted Illumina	6000	CZ ID*	Streptococcus phage Javan370	2548131	Phage
Untargeted Illumina	600	Kraken2	Bovine atadenovirus E	2843876	Related to virus in mock community
Untargeted Illumina	600	Kraken2	Pteropus lylei-associated alphaherpesvirus	2597167	Related to virus in mock community
Untargeted Illumina	600	Kraken2	Quwivirus caviidbeta2	3050254	Related to virus in mock community
Untargeted Illumina	600	Kraken2	Roseolovirus humanbeta7	3050298	Related to virus in mock community
Untargeted Illumina	600	Kraken2	Torque teno virus 16	687355	Anelloviridae
Untargeted Illumina	600	Kraken2	Jeilongvirus anhuiense	2956002	Other human/mammalian viruses
Untargeted Illumina	600	Kraken2	Macaca mulatta papillomavirus 4	2294152	Other human/mammalian viruses
Untargeted Illumina	600	Kraken2	Snyder-Theilen feline sarcoma virus	11780	Other human/mammalian viruses
Untargeted Illumina	600	Kraken2	Turkeypox virus	336486	Other human/mammalian viruses
Untargeted Illumina	600	Kraken2	Alphanudivirus grybimaculati	3047860	Infects other eukaryote
Untargeted Illumina	600	Kraken2	Amsacta moorei entomopoxvirus	28321	Infects other eukaryote
Untargeted Illumina	600	Kraken2	Anomala cuprea entomopoxvirus	62099	Infects other eukaryote
Untargeted Illumina	600	Kraken2	Betabaculovirus altermyunipunctae	3051996	Infects other eukaryote
Untargeted Illumina	600	Kraken2	Bodo saltans virus	2024608	Infects other eukaryote
Untargeted Illumina	600	Kraken2	Choristoneura biennis entomopoxvirus	10288	Infects other eukaryote
Untargeted Illumina	600	Kraken2	Cotonvirus japonicus	2811091	Infects other eukaryote
Untargeted Illumina	600	Kraken2	Invertebrate iridescent virus 9	345195	Infects other eukaryote
Untargeted Illumina	600	Kraken2	Lymphocystis disease virus 4	2704413	Infects other eukaryote
Untargeted Illumina	600	Kraken2	Lymphocystis disease virus Sa	1898060	Infects other eukaryote
Untargeted Illumina	600	Kraken2	Megavirus chiliensis	1094892	Infects other eukaryote
Untargeted Illumina	600	Kraken2	Pacmanvirus A23	1932881	Infects other eukaryote
Untargeted Illumina	600	Kraken2	Pandoravirus dulcis	1349409	Infects other eukaryote
Untargeted Illumina	600	Kraken2	Pandoravirus inopinatum	1605721	Infects other eukaryote
Untargeted Illumina	600	Kraken2	Prymnesium kappa virus	1499987	Infects other eukaryote
Untargeted Illumina	600	Kraken2	Rheavirus sinusmexicani	3047716	Infects other eukaryote
Untargeted Illumina	600	Kraken2	Scale drop disease virus	1697349	Infects other eukaryote
Untargeted Illumina	600	Kraken2	Tupanvirus soda lake	2126985	Infects other eukaryote
Untargeted Illumina	600	Kraken2	Aresaunavirus RsoM1USA	2079257	Phage
Untargeted Illumina	600	Kraken2	Audreyjarvisvirus L47	2845480	Phage
Untargeted Illumina	600	Kraken2	Bacillus phage FADO	2917160	Phage
Untargeted Illumina	600	Kraken2	Bacillus phage vB_BanS_Sophrita	2894790	Phage
Untargeted Illumina	600	Kraken2	Escherichia phage MLP1	2875839	Phage
Untargeted Illumina	600	Kraken2	Myunavirus My1	2560631	Phage
Untargeted Illumina	600	Kraken2	Pahexavirus P104A	1982268	Phage
Untargeted Illumina	600	Kraken2	Planktothrix phage PaV-LD	994601	Phage
Untargeted Illumina	600	Kraken2	Usarudivirus SIRV4	2846590	Phage
Untargeted Illumina	600	Kraken2	Valbvirus ValB1MD2	2956629	Phage
Untargeted Illumina	600	Kraken2	Zhonglingvirus SAP012	2956710	Phage
Untargeted Illumina	600	Dragen/ EPI2ME	Cenphatecvirus saba	2955599	Phage
Untargeted Illumina	600	metaMix Fast	Human mastadenovirus C	129951	Related to virus in mock community
Untargeted Illumina	600	metaMix Fast	Pteropus lylei-associated alphaherpesvirus	2597167	Related to virus in mock community
Untargeted Illumina	600	metaMix Fast	Roseolovirus humanbeta7	3050298	Related to virus in mock community
Untargeted Illumina	600	metaMix Fast	Torque teno virus 11	687350	Anelloviridae
Untargeted Illumina	600	metaMix Fast	Torque teno virus 16	687355	Anelloviridae
Untargeted Illumina	600	metaMix Fast	Torque teno virus 8	687347	Anelloviridae
Untargeted Illumina	600	metaMix Fast	Jouyvirus ev207	2844249	Phage
Untargeted Illumina	600	metaMix Fast	Pleetrevirus iLp84	2845146	Phage
Untargeted Illumina	600	CZ ID*	Human betaherpesvirus 7	10372	Related to virus in mock community
Untargeted Illumina	600	CZ ID*	Torque teno virus	68887	Anelloviridae
Untargeted Illumina	600	CZ ID*	Caulobacter phage Ccr29	1959737	Phage
Untargeted Illumina	600	CZ ID*	Prokaryotic dsDNA virus sp.	2591644	Phage
Untargeted Illumina	600	CZ ID*	Propionibacterium phage PHL082M02	1500809	Phage
Untargeted Illumina	600	CZ ID*	Propionibacterium virus PHL199M00	1982300	Phage
Untargeted Illumina	600	CZ ID*	Pseudomonas virus Ab26	1921547	Phage
Untargeted Illumina	60	Kraken2	Rhadinovirus atelinegamma3	3050140	Related to virus in mock community
Untargeted Illumina	60	Kraken2	African swine fever virus	10497	Other human/mammalian viruses
Untargeted Illumina	60	Kraken2	Canarypox virus	44088	Other human/mammalian viruses
Untargeted Illumina	60	Kraken2	Circovirus-like genome RW-E	642255	Other human/mammalian viruses
Untargeted Illumina	60	Kraken2	Cotia virus	39444	Other human/mammalian viruses
Untargeted Illumina	60	Kraken2	Respirovirus muris	3052731	Other human/mammalian viruses
Untargeted Illumina	60	Kraken2	Snyder-Theilen feline sarcoma virus	11780	Other human/mammalian viruses
Untargeted Illumina	60	Kraken2	Adoxophyes honmai entomopoxvirus	1993630	Infects other eukaryote
Untargeted Illumina	60	Kraken2	Alphanudivirus tertidromelanogasteris	3051618	Infects other eukaryote
Untargeted Illumina	60	Kraken2	Anomala cuprea entomopoxvirus	62099	Infects other eukaryote
Untargeted Illumina	60	Kraken2	Beihai picorna-like virus 18	1922560	Infects other eukaryote
Untargeted Illumina	60	Kraken2	Brazilian marseillevirus	1813599	Infects other eukaryote
Untargeted Illumina	60	Kraken2	Cotonvirus japonicus	2811091	Infects other eukaryote
Untargeted Illumina	60	Kraken2	Emiliania huxleyi virus 86	181082	Infects other eukaryote
Untargeted Illumina	60	Kraken2	Ichnoviriform fumiferanae	419435	Infects other eukaryote
Untargeted Illumina	60	Kraken2	Lymphocystis disease virus 1	36363	Infects other eukaryote
Untargeted Illumina	60	Kraken2	Megavirus baoshan	2496520	Infects other eukaryote
Untargeted Illumina	60	Kraken2	Mimivirus bradfordmassiliense	3047343	Infects other eukaryote
Untargeted Illumina	60	Kraken2	Orthotospovirus melotessellati	3052579	Infects other eukaryote
Untargeted Illumina	60	Kraken2	Prymnesium kappa virus	1499987	Infects other eukaryote
Untargeted Illumina	60	Kraken2	Andhravirus andhra	2732591	Phage
Untargeted Illumina	60	Kraken2	Arthrobacter phage Teacup	2015871	Phage
Untargeted Illumina	60	Kraken2	Bacillus phage Ray17	2315627	Phage
Untargeted Illumina	60	Kraken2	Bacillus phage vB_BanS_Nate	2894788	Phage
Untargeted Illumina	60	Kraken2	Chosvirus KM23C739	2733898	Phage
Untargeted Illumina	60	Kraken2	Dechshavirus japanensis	2955738	Phage
Untargeted Illumina	60	Kraken2	Drulisvirus KpV71	1980957	Phage
Untargeted Illumina	60	Kraken2	Firehammervirus CPt10	722418	Phage
Untargeted Illumina	60	Kraken2	Neritesvirus scam8	2956221	Phage
Untargeted Illumina	60	Kraken2	Przondovirus pharr	2733682	Phage
Untargeted Illumina	60	Kraken2	Takahashivirus PBS1	10683	Phage
Untargeted Illumina	60	Kraken2	Usarudivirus SIRV4	2846590	Phage
Untargeted Illumina	60	Kraken2	Whietlevirus defluviicola	2846660	Phage
Untargeted Illumina	60	Kraken2	Zhonglingvirus SAP012	2956710	Phage
Untargeted Illumina	60	metaMix Fast	Betatorquevirus homini5	3048403	Anelloviridae
Untargeted Illumina	60	metaMix Fast	Torque teno virus	68887	Anelloviridae
Untargeted Illumina	60	metaMix Fast	Staphylococcus phage SeAlphi	2835941	Phage
Untargeted Illumina	60	CZ ID*	Human gammaherpesvirus 4	10376	Related to virus in mock community
Untargeted Illumina	60	CZ ID*	Torque teno mini virus 5	687373	Anelloviridae
Untargeted Illumina	60	CZ ID*	Prokaryotic dsDNA virus sp.	2591644	Phage
Untargeted ONT	60000	MEGAN-LR	Macavirus alcelaphinegamma1	3050134	Related to virus in mock community
Untargeted ONT	60000	metaMix	Cytomegalovirus paninebeta2	3050334	Related to virus in mock community
Untargeted ONT	60000	metaMix	Lambdavirus lvO276	2844130	Phage
Untargeted ONT	60000	metaMix Fast	Alphainfluenzavirus influenzae	2955291	Related to virus in mock community
Untargeted ONT	60000	metaMix Fast	Cytomegalovirus macacinebeta8	3050309	Related to virus in mock community
Untargeted ONT	60000	metaMix Fast	Cytomegalovirus paninebeta2	3050334	Related to virus in mock community
Untargeted ONT	60000	metaMix Fast	Human mastadenovirus B	108098	Related to virus in mock community
Untargeted ONT	60000	metaMix Fast	Simian mastadenovirus F	1986019	Related to virus in mock community
Untargeted ONT	60000	metaMix Fast	Orthoflavivirus yaoundeense	3052469	Infects other eukaryote
Untargeted ONT	60000	metaMix Fast	Lambdavirus lvO276	2844130	Phage
Untargeted ONT	60000	One Codex*	Orthopneumovirus bovis	3050248	Related to virus in mock community
Untargeted ONT	60000	One Codex*	Severe acute respiratory syndrome-related coronavirus	694009	Other human/mammalian viruses
Untargeted ONT	60000	One Codex*	Bacillus phage vB_BsuM-Goe20	3026982	Phage
Untargeted ONT	60000	One Codex*	Microbacterium phage Mandalorian	2835960	Phage
Untargeted ONT	60000	One Codex*	Mycolicibacterium phage J1	2851030	Phage
Untargeted ONT	60000	One Codex*	Ralstonia phage YO034_1	2935157	Phage
Untargeted ONT	6000	Kraken2	TTV-like mini virus	93678	Anelloviridae
Untargeted ONT	6000	Kraken2	Uukuvirus rukutamaense	3052805	Infects other eukaryote
Untargeted ONT	6000	Bracken	TTV-like mini virus	93678	Anelloviridae
Untargeted ONT	6000	Bracken	Uukuvirus rukutamaense	3052805	Infects other eukaryote
Untargeted ONT	6000	Dragen/ EPI2ME	TTV-like mini virus	93678	Anelloviridae
Untargeted ONT	6000	MEGAN-LR	Gammatorquevirus homidi3	3048388	Anelloviridae
Untargeted ONT	6000	metaMix Fast	Anelloviridae sp.	2055263	Anelloviridae
Untargeted ONT	6000	metaMix Fast	Gammatorquevirus homidi3	3048388	Anelloviridae
Untargeted ONT	6000	metaMix Fast	Lambdavirus lvO276	2844130	Phage
Untargeted ONT	6000	CZ ID*	TTV-like mini virus	93678	Anelloviridae
Untargeted ONT	6000	CZ ID*	Torque teno midi virus 3	2065044	Anelloviridae
Untargeted ONT	6000	One Codex*	Lymphocryptovirus humangamma4	3050299	Related to virus in mock community
Untargeted ONT	6000	One Codex*	Vaccinia virus	10245	Other human/mammalian viruses
Untargeted ONT	6000	One Codex*	Xanthomonas phage vB_XooS_NR08	2953619	Phage
Untargeted ONT	600	Dragen/ EPI2ME	Moumouvirus	985782	Infects other eukaryote
Untargeted ONT	600	MEGAN-LR	Roseolovirus humanbeta7	3050298	Related to virus in mock community
Untargeted ONT	600	One Codex*	Vaccinia virus	10245	Other human/mammalian viruses
Untargeted ONT	60	Dragen/ EPI2ME	Cyvirus cyprinidallo1	3050269	Related to virus in mock community
Untargeted ONT	60	Dragen/ EPI2ME	Alphanudivirus quartudromelanogasteris	3051617	Infects other eukaryote
Untargeted ONT	60	One Codex*	Thottimvirus imjinense	3052788	Other human/mammalian viruses
Untargeted ONT	60	One Codex*	Vaccinia virus	10245	Other human/mammalian viruses
Untargeted ONT	60	One Codex*	Oekfovirus lutivicinum	2845702	Phage
Twist Viral Research Panel (VRP)	60000	Kraken2	Orthopneumovirus bovis	3050248	Related to virus in mock community
Twist Viral Research Panel (VRP)	60000	Bracken	Orthopneumovirus bovis	3050248	Related to virus in mock community
Twist Viral Research Panel (VRP)	60000	Dragen/ EPI2ME	Alphainfluenzavirus influenzae	2955291	Related to virus in mock community
Twist Viral Research Panel (VRP)	60000	Dragen/ EPI2ME	Cytomegalovirus paninebeta2	3050334	Related to virus in mock community
Twist Viral Research Panel (VRP)	60000	Dragen/ EPI2ME	Orthopneumovirus bovis	3050248	Related to virus in mock community
Twist Viral Research Panel (VRP)	60000	metaMix	Orthopneumovirus bovis	3050248	Related to virus in mock community
Twist Viral Research Panel (VRP)	60000	metaMix Fast	Orthopneumovirus bovis	3050248	Related to virus in mock community
Twist Viral Research Panel (VRP)	60000	CZ ID*	Reovirus sp.	10891	Related to virus in mock community
Twist Viral Research Panel (VRP)	60000	One Codex*	Orthopneumovirus bovis	3050248	Related to virus in mock community
Twist Viral Research Panel (VRP)	6000	Kraken2	Orthopneumovirus bovis	3050248	Related to virus in mock community
Twist Viral Research Panel (VRP)	6000	Kraken2	Roseolovirus humanbeta7	3050298	Related to virus in mock community
Twist Viral Research Panel (VRP)	6000	Kraken2	TTV-like mini virus	93678	Anelloviridae
Twist Viral Research Panel (VRP)	6000	Bracken	Orthopneumovirus bovis	3050248	Related to virus in mock community
Twist Viral Research Panel (VRP)	6000	Bracken	Roseolovirus humanbeta7	3050298	Related to virus in mock community
Twist Viral Research Panel (VRP)	6000	Bracken	TTV-like mini virus	93678	Anelloviridae
Twist Viral Research Panel (VRP)	6000	Dragen/ EPI2ME	Alphainfluenzavirus influenzae	2955291	Related to virus in mock community
Twist Viral Research Panel (VRP)	6000	Dragen/ EPI2ME	Orthopneumovirus bovis	3050248	Related to virus in mock community
Twist Viral Research Panel (VRP)	6000	Dragen/ EPI2ME	Roseolovirus humanbeta7	3050298	Related to virus in mock community
Twist Viral Research Panel (VRP)	6000	Dragen/ EPI2ME	TTV-like mini virus	93678	Anelloviridae
Twist Viral Research Panel (VRP)	6000	Dragen/ EPI2ME	Human immunodeficiency virus 1	11676	Other human/mammalian viruses
Twist Viral Research Panel (VRP)	6000	Dragen/ EPI2ME	Mycobacterium phage TheloniousMonk	1701845	Infects other eukaryote
Twist Viral Research Panel (VRP)	6000	metaMix	Roseolovirus humanbeta7	3050298	Related to virus in mock community
Twist Viral Research Panel (VRP)	6000	metaMix	Betatorquevirus homini26	3052013	Anelloviridae
Twist Viral Research Panel (VRP)	6000	metaMix	Pegivirus hominis	3052608	Other human/mammalian viruses
Twist Viral Research Panel (VRP)	6000	metaMix Fast	Orthopneumovirus bovis	3050248	Related to virus in mock community
Twist Viral Research Panel (VRP)	6000	metaMix Fast	Roseolovirus humanbeta7	3050298	Related to virus in mock community
Twist Viral Research Panel (VRP)	6000	metaMix Fast	Gammatorquevirus homidi12	3048383	Anelloviridae
Twist Viral Research Panel (VRP)	6000	metaMix Fast	Gammatorquevirus homidi13	3048384	Anelloviridae
Twist Viral Research Panel (VRP)	6000	metaMix Fast	Gammatorquevirus homidi3	3048388	Anelloviridae
Twist Viral Research Panel (VRP)	6000	metaMix Fast	Human immunodeficiency virus 1	11676	Other human/mammalian viruses
Twist Viral Research Panel (VRP)	6000	metaMix Fast	Pegivirus hominis	3052608	Other human/mammalian viruses
Twist Viral Research Panel (VRP)	6000	CZ ID*	Human betaherpesvirus 7	10372	Related to virus in mock community
Twist Viral Research Panel (VRP)	6000	CZ ID*	Reovirus sp.	10891	Related to virus in mock community
Twist Viral Research Panel (VRP)	6000	CZ ID*	Torque teno midi virus 1	687379	Anelloviridae
Twist Viral Research Panel (VRP)	6000	CZ ID*	Torque teno midi virus 3	2065044	Anelloviridae
Twist Viral Research Panel (VRP)	6000	CZ ID*	Torque teno mini virus 5	687373	Anelloviridae
Twist Viral Research Panel (VRP)	6000	CZ ID*	Pegivirus C	1985356	Other human/mammalian viruses
Twist Viral Research Panel (VRP)	6000	One Codex*	Orthopneumovirus bovis	3050248	Related to virus in mock community
Twist Viral Research Panel (VRP)	600	Kraken2	Lymphocryptovirus humangamma4	3050299	Related to virus in mock community
Twist Viral Research Panel (VRP)	600	Kraken2	Roseolovirus humanbeta7	3050298	Related to virus in mock community
Twist Viral Research Panel (VRP)	600	Kraken2	Simplexvirus atelinealpha1	3050138	Related to virus in mock community
Twist Viral Research Panel (VRP)	600	Kraken2	Alphatorquevirus homin10	3048414	Anelloviridae
Twist Viral Research Panel (VRP)	600	Kraken2	Alphatorquevirus homin24	3048424	Anelloviridae
Twist Viral Research Panel (VRP)	600	Kraken2	Gammatorquevirus homidi12	3048383	Anelloviridae
Twist Viral Research Panel (VRP)	600	Kraken2	TTV-like mini virus	93678	Anelloviridae
Twist Viral Research Panel (VRP)	600	Kraken2	Torque teno virus 11	687350	Anelloviridae
Twist Viral Research Panel (VRP)	600	Kraken2	Cripavirus mortiferum	3047369	Infects other eukaryote
Twist Viral Research Panel (VRP)	600	Kraken2	Erannis ankeraria nucleopolyhedrovirus	2913600	Infects other eukaryote
Twist Viral Research Panel (VRP)	600	Kraken2	Hubei picorna-like virus 15	1923094	Infects other eukaryote
Twist Viral Research Panel (VRP)	600	Bracken	Lymphocryptovirus humangamma4	3050299	Related to virus in mock community
Twist Viral Research Panel (VRP)	600	Bracken	Roseolovirus humanbeta7	3050298	Related to virus in mock community
Twist Viral Research Panel (VRP)	600	Bracken	Simplexvirus atelinealpha1	3050138	Related to virus in mock community
Twist Viral Research Panel (VRP)	600	Bracken	Alphatorquevirus homin10	3048414	Anelloviridae
Twist Viral Research Panel (VRP)	600	Bracken	Alphatorquevirus homin24	3048424	Anelloviridae
Twist Viral Research Panel (VRP)	600	Bracken	Gammatorquevirus homidi12	3048383	Anelloviridae
Twist Viral Research Panel (VRP)	600	Bracken	TTV-like mini virus	93678	Anelloviridae
Twist Viral Research Panel (VRP)	600	Bracken	Torque teno virus 11	687350	Anelloviridae
Twist Viral Research Panel (VRP)	600	Bracken	Cripavirus mortiferum	3047369	Infects other eukaryote
Twist Viral Research Panel (VRP)	600	Bracken	Erannis ankeraria nucleopolyhedrovirus	2913600	Infects other eukaryote
Twist Viral Research Panel (VRP)	600	Bracken	Hubei picorna-like virus 15	1923094	Infects other eukaryote
Twist Viral Research Panel (VRP)	600	Dragen/ EPI2ME	Cytomegalovirus paninebeta2	3050334	Related to virus in mock community
Twist Viral Research Panel (VRP)	600	Dragen/ EPI2ME	Orthopneumovirus bovis	3050248	Related to virus in mock community
Twist Viral Research Panel (VRP)	600	Dragen/ EPI2ME	Roseolovirus humanbeta7	3050298	Related to virus in mock community
Twist Viral Research Panel (VRP)	600	Dragen/ EPI2ME	Simplexvirus atelinealpha1	3050138	Related to virus in mock community
Twist Viral Research Panel (VRP)	600	Dragen/ EPI2ME	Alphatorquevirus homin10	3048414	Anelloviridae
Twist Viral Research Panel (VRP)	600	Dragen/ EPI2ME	Alphatorquevirus homin24	3048424	Anelloviridae
Twist Viral Research Panel (VRP)	600	Dragen/ EPI2ME	TTV-like mini virus	93678	Anelloviridae
Twist Viral Research Panel (VRP)	600	Dragen/ EPI2ME	Torque teno virus 11	687350	Anelloviridae
Twist Viral Research Panel (VRP)	600	Dragen/ EPI2ME	Torque teno virus 12	687351	Anelloviridae
Twist Viral Research Panel (VRP)	600	Dragen/ EPI2ME	Avian endogenous retrovirus EAV-HP	93465	Other human/mammalian viruses
Twist Viral Research Panel (VRP)	600	Dragen/ EPI2ME	Murine leukemia virus	11786	Other human/mammalian viruses
Twist Viral Research Panel (VRP)	600	Dragen/ EPI2ME	Betabaculovirus alterclanastomosis	3047764	Infects other eukaryote
Twist Viral Research Panel (VRP)	600	Dragen/ EPI2ME	Cripavirus mortiferum	3047369	Infects other eukaryote
Twist Viral Research Panel (VRP)	600	Dragen/ EPI2ME	Hubei picorna-like virus 15	1923094	Infects other eukaryote
Twist Viral Research Panel (VRP)	600	Dragen/ EPI2ME	Pandoravirus neocaledonia	2107708	Infects other eukaryote
Twist Viral Research Panel (VRP)	600	metaMix	Lymphocryptovirus humangamma4	3050299	Related to virus in mock community
Twist Viral Research Panel (VRP)	600	metaMix	Roseolovirus humanbeta7	3050298	Related to virus in mock community
Twist Viral Research Panel (VRP)	600	metaMix	Alphatorquevirus homin10	3048414	Anelloviridae
Twist Viral Research Panel (VRP)	600	metaMix	Betatorquevirus homini26	3052013	Anelloviridae
Twist Viral Research Panel (VRP)	600	metaMix	Betatorquevirus homini5	3048403	Anelloviridae
Twist Viral Research Panel (VRP)	600	metaMix	Gammatorquevirus homidi1	3048380	Anelloviridae
Twist Viral Research Panel (VRP)	600	metaMix	Gammatorquevirus homidi3	3048388	Anelloviridae
Twist Viral Research Panel (VRP)	600	metaMix	Torque teno virus 8	687347	Anelloviridae
Twist Viral Research Panel (VRP)	600	metaMix	Cripavirus mortiferum	3047369	Infects other eukaryote
Twist Viral Research Panel (VRP)	600	metaMix Fast	Lymphocryptovirus humangamma4	3050299	Related to virus in mock community
Twist Viral Research Panel (VRP)	600	metaMix Fast	Roseolovirus humanbeta7	3050298	Related to virus in mock community
Twist Viral Research Panel (VRP)	600	metaMix Fast	Simplexvirus humanalpha1	3050292	Related to virus in mock community
Twist Viral Research Panel (VRP)	600	metaMix Fast	Alphatorquevirus homin19	3048420	Anelloviridae
Twist Viral Research Panel (VRP)	600	metaMix Fast	Alphatorquevirus homin24	3048424	Anelloviridae
Twist Viral Research Panel (VRP)	600	metaMix Fast	Alphatorquevirus homin6	3048431	Anelloviridae
Twist Viral Research Panel (VRP)	600	metaMix Fast	Alphatorquevirus homin7	3048432	Anelloviridae
Twist Viral Research Panel (VRP)	600	metaMix Fast	Anelloviridae sp.	2055263	Anelloviridae
Twist Viral Research Panel (VRP)	600	metaMix Fast	Betatorquevirus homini10	3048396	Anelloviridae
Twist Viral Research Panel (VRP)	600	metaMix Fast	Betatorquevirus homini5	3048403	Anelloviridae
Twist Viral Research Panel (VRP)	600	metaMix Fast	Gammatorquevirus homidi1	3048380	Anelloviridae
Twist Viral Research Panel (VRP)	600	metaMix Fast	Gammatorquevirus homidi10	3048381	Anelloviridae
Twist Viral Research Panel (VRP)	600	metaMix Fast	Gammatorquevirus homidi2	3048387	Anelloviridae
Twist Viral Research Panel (VRP)	600	metaMix Fast	Gammatorquevirus homidi3	3048388	Anelloviridae
Twist Viral Research Panel (VRP)	600	metaMix Fast	TTV-like mini virus	93678	Anelloviridae
Twist Viral Research Panel (VRP)	600	metaMix Fast	Torque teno virus	68887	Anelloviridae
Twist Viral Research Panel (VRP)	600	metaMix Fast	Torque teno virus 12	687351	Anelloviridae
Twist Viral Research Panel (VRP)	600	metaMix Fast	Torque teno virus 22	687361	Anelloviridae
Twist Viral Research Panel (VRP)	600	metaMix Fast	Avian endogenous retrovirus EAV-HP	93465	Other human/mammalian viruses
Twist Viral Research Panel (VRP)	600	metaMix Fast	Pegivirus hominis	3052608	Other human/mammalian viruses
Twist Viral Research Panel (VRP)	600	metaMix Fast	Cripavirus mortiferum	3047369	Infects other eukaryote
Twist Viral Research Panel (VRP)	600	CZ ID*	Human alphaherpesvirus 1	10298	Related to virus in mock community
Twist Viral Research Panel (VRP)	600	CZ ID*	Human betaherpesvirus 7	10372	Related to virus in mock community
Twist Viral Research Panel (VRP)	600	CZ ID*	Human gammaherpesvirus 4	10376	Related to virus in mock community
Twist Viral Research Panel (VRP)	600	CZ ID*	Reovirus sp.	10891	Related to virus in mock community
Twist Viral Research Panel (VRP)	600	CZ ID*	Torque teno midi virus	432261	Anelloviridae
Twist Viral Research Panel (VRP)	600	CZ ID*	Torque teno midi virus 10	2065051	Anelloviridae
Twist Viral Research Panel (VRP)	600	CZ ID*	Torque teno midi virus 3	2065044	Anelloviridae
Twist Viral Research Panel (VRP)	600	CZ ID*	Torque teno mini virus 5	687373	Anelloviridae
Twist Viral Research Panel (VRP)	600	CZ ID*	Torque teno virus	68887	Anelloviridae
Twist Viral Research Panel (VRP)	600	CZ ID*	Torque teno virus 1	687340	Anelloviridae
Twist Viral Research Panel (VRP)	600	CZ ID*	Pegivirus A	1307800	Other human/mammalian viruses
Twist Viral Research Panel (VRP)	600	CZ ID*	Aphid lethal paralysis virus	209529	Infects other eukaryote
Twist Viral Research Panel (VRP)	600	CZ ID*	Escherichia virus phiX174	10847	Phage
Twist Viral Research Panel (VRP)	600	One Codex*	Orthopneumovirus bovis	3050248	Related to virus in mock community
Twist Viral Research Panel (VRP)	60	Kraken2	Lymphocryptovirus humangamma4	3050299	Related to virus in mock community
Twist Viral Research Panel (VRP)	60	Kraken2	Roseolovirus humanbeta7	3050298	Related to virus in mock community
Twist Viral Research Panel (VRP)	60	Kraken2	TTV-like mini virus	93678	Anelloviridae
Twist Viral Research Panel (VRP)	60	Kraken2	Torque teno virus 11	687350	Anelloviridae
Twist Viral Research Panel (VRP)	60	Kraken2	Pegivirus hominis	3052608	Other human/mammalian viruses
Twist Viral Research Panel (VRP)	60	Bracken	Lymphocryptovirus humangamma4	3050299	Related to virus in mock community
Twist Viral Research Panel (VRP)	60	Bracken	Roseolovirus humanbeta7	3050298	Related to virus in mock community
Twist Viral Research Panel (VRP)	60	Bracken	TTV-like mini virus	93678	Anelloviridae
Twist Viral Research Panel (VRP)	60	Bracken	Torque teno virus 11	687350	Anelloviridae
Twist Viral Research Panel (VRP)	60	Bracken	Pegivirus hominis	3052608	Other human/mammalian viruses
Twist Viral Research Panel (VRP)	60	Dragen/ EPI2ME	Roseolovirus humanbeta6b	3050297	Related to virus in mock community
Twist Viral Research Panel (VRP)	60	Dragen/ EPI2ME	Roseolovirus humanbeta7	3050298	Related to virus in mock community
Twist Viral Research Panel (VRP)	60	Dragen/ EPI2ME	Alphatorquevirus homin10	3048414	Anelloviridae
Twist Viral Research Panel (VRP)	60	Dragen/ EPI2ME	Alphatorquevirus homin24	3048424	Anelloviridae
Twist Viral Research Panel (VRP)	60	Dragen/ EPI2ME	TTV-like mini virus	93678	Anelloviridae
Twist Viral Research Panel (VRP)	60	Dragen/ EPI2ME	Torque teno virus 11	687350	Anelloviridae
Twist Viral Research Panel (VRP)	60	Dragen/ EPI2ME	Torque teno virus 16	687355	Anelloviridae
Twist Viral Research Panel (VRP)	60	Dragen/ EPI2ME	Torque teno virus 22	687361	Anelloviridae
Twist Viral Research Panel (VRP)	60	Dragen/ EPI2ME	Human immunodeficiency virus 1	11676	Other human/mammalian viruses
Twist Viral Research Panel (VRP)	60	Dragen/ EPI2ME	Pegivirus hominis	3052608	Other human/mammalian viruses
Twist Viral Research Panel (VRP)	60	Dragen/ EPI2ME	Mycobacterium phage TheloniousMonk	1701845	Infects other eukaryote
Twist Viral Research Panel (VRP)	60	Dragen/ EPI2ME	Pandoravirus neocaledonia	2107708	Infects other eukaryote
Twist Viral Research Panel (VRP)	60	metaMix	Lymphocryptovirus humangamma4	3050299	Related to virus in mock community
Twist Viral Research Panel (VRP)	60	metaMix	Roseolovirus humanbeta7	3050298	Related to virus in mock community
Twist Viral Research Panel (VRP)	60	metaMix	Betatorquevirus homini26	3052013	Anelloviridae
Twist Viral Research Panel (VRP)	60	metaMix	Gammatorquevirus homidi3	3048388	Anelloviridae
Twist Viral Research Panel (VRP)	60	metaMix	Torque teno virus 16	687355	Anelloviridae
Twist Viral Research Panel (VRP)	60	metaMix	Human immunodeficiency virus 1	11676	Other human/mammalian viruses
Twist Viral Research Panel (VRP)	60	metaMix	Pegivirus hominis	3052608	Other human/mammalian viruses
Twist Viral Research Panel (VRP)	60	metaMix Fast	Human mastadenovirus C	129951	Related to virus in mock community
Twist Viral Research Panel (VRP)	60	metaMix Fast	Lymphocryptovirus humangamma4	3050299	Related to virus in mock community
Twist Viral Research Panel (VRP)	60	metaMix Fast	Roseolovirus humanbeta6b	3050297	Related to virus in mock community
Twist Viral Research Panel (VRP)	60	metaMix Fast	Roseolovirus humanbeta7	3050298	Related to virus in mock community
Twist Viral Research Panel (VRP)	60	metaMix Fast	Alphatorquevirus homin19	3048420	Anelloviridae
Twist Viral Research Panel (VRP)	60	metaMix Fast	Alphatorquevirus homin24	3048424	Anelloviridae
Twist Viral Research Panel (VRP)	60	metaMix Fast	Betatorquevirus homini5	3048403	Anelloviridae
Twist Viral Research Panel (VRP)	60	metaMix Fast	Betatorquevirus homini9	3048407	Anelloviridae
Twist Viral Research Panel (VRP)	60	metaMix Fast	Gammatorquevirus homidi12	3048383	Anelloviridae
Twist Viral Research Panel (VRP)	60	metaMix Fast	Gammatorquevirus homidi3	3048388	Anelloviridae
Twist Viral Research Panel (VRP)	60	metaMix Fast	Gammatorquevirus homidi5	3048390	Anelloviridae
Twist Viral Research Panel (VRP)	60	metaMix Fast	Gammatorquevirus homidi7	3048392	Anelloviridae
Twist Viral Research Panel (VRP)	60	metaMix Fast	TTV-like mini virus	93678	Anelloviridae
Twist Viral Research Panel (VRP)	60	metaMix Fast	Torque teno virus	68887	Anelloviridae
Twist Viral Research Panel (VRP)	60	metaMix Fast	Torque teno virus 16	687355	Anelloviridae
Twist Viral Research Panel (VRP)	60	metaMix Fast	Torque teno virus 22	687361	Anelloviridae
Twist Viral Research Panel (VRP)	60	metaMix Fast	Human immunodeficiency virus 1	11676	Other human/mammalian viruses
Twist Viral Research Panel (VRP)	60	metaMix Fast	Pegivirus hominis	3052608	Other human/mammalian viruses
Twist Viral Research Panel (VRP)	60	CZ ID*	Human betaherpesvirus 6	10368	Related to virus in mock community
Twist Viral Research Panel (VRP)	60	CZ ID*	Human betaherpesvirus 7	10372	Related to virus in mock community
Twist Viral Research Panel (VRP)	60	CZ ID*	Human gammaherpesvirus 4	10376	Related to virus in mock community
Twist Viral Research Panel (VRP)	60	CZ ID*	Human mastadenovirus C	129951	Related to virus in mock community
Twist Viral Research Panel (VRP)	60	CZ ID*	Torque teno midi virus	432261	Anelloviridae
Twist Viral Research Panel (VRP)	60	CZ ID*	Torque teno mini virus 10	2065036	Anelloviridae
Twist Viral Research Panel (VRP)	60	CZ ID*	Torque teno mini virus 5	687373	Anelloviridae
Twist Viral Research Panel (VRP)	60	CZ ID*	Torque teno mini virus ALH8	1535291	Anelloviridae
Twist Viral Research Panel (VRP)	60	CZ ID*	Torque teno virus 16	687355	Anelloviridae
Twist Viral Research Panel (VRP)	60	CZ ID*	Human immunodeficiency virus 1	11676	Other human/mammalian viruses
Twist Viral Research Panel (VRP)	60	CZ ID*	Macaca mulatta polyomavirus 1	1891767	Other human/mammalian viruses
Twist Viral Research Panel (VRP)	60	CZ ID*	Pegivirus A	1307800	Other human/mammalian viruses
Twist Viral Research Panel (VRP)	60	CZ ID*	Pegivirus C	1985356	Other human/mammalian viruses
