# Supplementary material for: Evaluating metagenomics and targeted approaches for diagnosis and surveillance of viruses
Source: Genome Med. 2024 Sep 9;16:111. doi: 10.1186/s13073-024-01380-x (PMC11382446; doi:10.1186/s13073-024-01380-x)
Supplement: Supplementary file 10 — Additional file 10: Table S8: False positive viruses obtained after application of thresholds. [file 13073_2024_1380_MOESM10_ESM.csv]

id	platform	DNA_or_RNA	viral_concentration_gcperml	technical_replicate
ERR13488564	twist-cvrp	DNARNA	60000	a
ERR13488565	twist-cvrp	DNARNA	60000	b
ERR13488566	twist-cvrp	DNARNA	6000	a
ERR13488567	twist-cvrp	DNARNA	6000	b
ERR13488568	twist-cvrp	DNARNA	600	a
ERR13488569	twist-cvrp	DNARNA	600	b
ERR13488570	twist-cvrp	DNARNA	600	c
ERR13488571	twist-cvrp	DNARNA	600	d
ERR13488572	twist-cvrp	DNARNA	60	a
ERR13488573	twist-cvrp	DNARNA	60	b
ERR13485760	twist-cvrp	DNARNA	60	c
ERR13488574	twist-cvrp	DNARNA	60	d
ERR13488575	twist-cvrp	DNARNA	0	1
ERR13488576	twist-cvrp	DNARNA	0	2
ERR13488820	twist-cvrp	DNARNA	0	3
ERR13488577	twist-cvrp	DNARNA	0	4
ERR13480645	untargeted-illumina	DNA	60000	a
ERR13480646	untargeted-illumina	DNA	60000	b
ERR13480647	untargeted-illumina	DNA	6000	a
ERR13480648	untargeted-illumina	DNA	6000	b
ERR13480649	untargeted-illumina	DNA	600	a
ERR13480650	untargeted-illumina	DNA	600	b
ERR13480651	untargeted-illumina	DNA	60	a
ERR13480652	untargeted-illumina	DNA	60	b
ERR13480653	untargeted-illumina	DNA	0	1
ERR13480654	untargeted-illumina	DNA	0	2
ERR13480655	untargeted-illumina	RNA	60000	a
ERR13480656	untargeted-illumina	RNA	60000	b
ERR13480657	untargeted-illumina	RNA	6000	a
ERR13480658	untargeted-illumina	RNA	6000	b
ERR13480659	untargeted-illumina	RNA	600	a
ERR13480660	untargeted-illumina	RNA	600	b
ERR13480661	untargeted-illumina	RNA	60	a
ERR13480662	untargeted-illumina	RNA	60	b
ERR13480663	untargeted-illumina	RNA	0	1
ERR13480664	untargeted-illumina	RNA	0	2
ERR13485822	untargeted-ont	DNA	60000	a
ERR13488549	untargeted-ont	DNA	60000	b
ERR13488550	untargeted-ont	DNA	6000	a
ERR13488551	untargeted-ont	DNA	6000	b
ERR13488749	untargeted-ont	DNA	600	a
ERR13488552	untargeted-ont	DNA	600	b
ERR13488553	untargeted-ont	DNA	60	a
ERR13488554	untargeted-ont	DNA	60	b
ERR13488555	untargeted-ont	DNA	0	1
ERR13488750	untargeted-ont	DNA	0	2
ERR13488556	untargeted-ont	RNA	60000	a
ERR13488557	untargeted-ont	RNA	60000	b
ERR13488558	untargeted-ont	RNA	6000	a
ERR13488559	untargeted-ont	RNA	6000	b
ERR13488560	untargeted-ont	RNA	600	a
ERR13488561	untargeted-ont	RNA	600	b
ERR13488562	untargeted-ont	RNA	60	a
ERR13488563	untargeted-ont	RNA	60	b
ERR13488751	untargeted-ont	RNA	0	1
